# Supplementary material for: Integrative Identification of Crucial Genes Associated With Plant Hormone-Mediated Bud Dormancy in Prunus mume
Source: Front Genet. 2021 Jul 6;12:698598. doi: 10.3389/fgene.2021.698598 (PMC8290171; doi:10.3389/fgene.2021.698598)
Supplement: Supplementary Table 1 — Primer sequences used for qRT-PCR. [file Data_Sheet_1.xlsx]

## Sheet: Table S1
Table S1. Primer sequences used for qRT-PCR.
Gene ID	Primer name	Sequence
Pm000569	Pm000569-F	AGGAAATAGGACAAAGAGGGC
	Pm000569-R	CACACTTCCAGAGCAGAATCT
Pm000664	Pm000664-F	GTTGCGAGCCTGAAGATTTC
	Pm000664-R	TTTCGGAAGCTCAGTGGAAG
Pm002166	Pm002166-F	TGAAGAGAATGAACGGCTGAG
	Pm002166-R	TGTTAGAGTTGCAGAGGTTGG
Pm002346	Pm002346-F	CATCACCATCACCATCACCA
	Pm002346-R	GCACTGGTATCTCCTTCAACTC
Pm002351	Pm002351-F	CTCTGTGATGTCTGCTTCTACC
	Pm002351-R	GGGATTTCTTGTTTCGGCATG
Pm003548	Pm003548-F	AACAGTCTAAGCCGGAGAAAG
	Pm003548-R	TTTCGGAGTCATGGATGCAG
Pm003789	Pm003789-F	TGAAGCCTGGAGAAAATGGG
	Pm003789-R	TTTCACTCTCAACATCCCCAC
Pm005029	Pm005029-F	AATTGATTCCCTCCAACCTCC
	Pm005029-R	AGAACCTTGAATCCACTTCGG
Pm005032	Pm005032-F	CTGAAGATACGAAGACTGCTCC
	Pm005032-R	TTCGCTGTTCAGTCCCATTAG
Pm005288	Pm005288-F	AGGAATCAACCCATTAGCGAG
	Pm005288-R	GTCTCTTCAGCCGTCCATATG
Pm008195	Pm008195-F	GCTCTTTCCTACGATGTCACTG
	Pm008195-R	GTTTCTGGAGTGGCATTTTCG
Pm011965	Pm011965-F	TTACAAGCCCTAATCCACGAC
	Pm011965-R	ATCTGGGTGCGAATGAAGTC
Pm013870	Pm013870-F	TCAGCCTACTTCCACAAATCC
	Pm013870-R	CAGTGTCGGAAGCAGATATGG
Pm014885	Pm014885-F	GTGTTCCAGTCCCAGTTCAG
	Pm014885-R	TGTGGAAGCCTCTGTTATGAAG
Pm017771	Pm017771-F	GCGTGGATTGGTTCTTGATG
	Pm017771-R	TGGTTGGCATTTAGGGTCTG
Pm018205	Pm018205-F	CACGACAAGTCACTGATGGAG
	Pm018205-R	CCCGAAAATCCTGAAAACCTTG
Pm018224	Pm018224-F	TGGTGTTAGAGTTGGTGTTGG
	Pm018224-R	GGTAGTCGCTTGATAGGAACG
Pm018732	Pm018732-F	TTGTTATGGGAGTCTTGATGGG
	Pm018732-R	CAGAAATCACAATGGCAGCG
Pm019734	Pm019734-F	GGTGATTGTAGGGCTGTTTTG
	Pm019734-R	CACTCTGTCAGGCTTATGGTC
Pm019775	Pm019775-F	AATACGGAGCGATCAACACC
	Pm019775-R	GAGGTACACTGATGGTCTTTGG
Pm020587	Pm020587-F	GAAGCACCAATCCTTTAGCAC
	Pm020587-R	TCCATGCAATCCTGTGTCAG
Pm02074	Pm020746-F	GAACAGATGGACTCAGAAGGG
	Pm020746-R	GGCGGTAAAAGTCTTCCAAAG
Pm021430	Pm021430-F	TTAACAAGCCCGAGAACCAG
	Pm021430-R	CCAGTACCTAAACCAGTCATTCC
Pm022685	Pm022685-F	GCAACCCAAACACATACTCAAG
	Pm022685-R	AACTGAACATAGCCATCCCC
Pm022723	Pm022723-F	AGAATTGAAGACGCTGGAGG
	Pm022723-R	CTGAATTTCTGGCTCTGCAAC
Pm027028	Pm027028-F	CATATGGACCACAGACTATGCC
	Pm027028-R	AGCCTCTAGTTTTGCACGAG
Pm027733	Pm027733-F	AGCTCCGAGAGTAAGGTCTATC
	Pm027733-R	TTTCTCAGCCTTTCTCAGTGG
Pm028653	Pm028653-F	CACAAGATGCAAAGCCGAAAG
	Pm028653-R	GGAAGGAGTTGTATACGGTCAG
Pm028325	Pm028325-F	AAGGAAGAGCAGTGGTTTCTC
	Pm028325-R	TCACCTGTACCGTAATGTATGC

## Sheet: Table S2
Table S2.Cellular component GO terms for genes in the yellow module
GO ID	Description	out (384)	All (5841)	pvalue	p.adjust
GO:0009941	chloroplast envelope	1	1	0.0657422	1
GO:0015629	actin cytoskeleton	3	17	0.0965517	1
GO:0005875	microtubule associated complex	7	62	0.110451	1
GO:0005815	microtubule organizing center	1	2	0.127173	1
GO:0005856	cytoskeleton	14	157	0.149747	1
GO:0044430	cytoskeletal part	8	84	0.185499	1
GO:0043227	membrane-bounded organelle	196	2845	0.185654	1
GO:0015630	microtubule cytoskeleton	11	130	0.234212	1
GO:0030532	small nuclear ribonucleoprotein complex	1	4	0.238209	1
GO:0044421	extracellular region part	1	4	0.238209	1
GO:0043226	organelle	211	3103	0.245936	1
GO:0005622	intracellular	269	3994	0.251611	1
GO:0043231	intracellular membrane-bounded organelle	193	2834	0.256639	1
GO:0005623	cell	289	4305	0.257066	1
GO:0044464	cell part	289	4305	0.257066	1
GO:0031461	cullin-RING ubiquitin ligase complex	2	15	0.25878	1
GO:0043229	intracellular organelle	210	3099	0.27119	1
GO:0044424	intracellular part	267	3976	0.282793	1
GO:0031225	anchored component of membrane	2	18	0.333596	1
GO:0009528	plastid inner membrane	1	6	0.335153	1
GO:0031228	intrinsic component of Golgi membrane	1	6	0.335153	1
GO:0032993	protein-DNA complex	1	6	0.335153	1
GO:0005911	cell-cell junction	21	289	0.347292	1
GO:0030054	cell junction	21	289	0.347292	1
GO:0000151	ubiquitin ligase complex	3	33	0.370656	1
GO:0030312	external encapsulating structure	18	256	0.418464	1
GO:0005667	transcription factor complex	1	9	0.457984	1
GO:0005741	mitochondrial outer membrane	1	9	0.457984	1
GO:0044798	nuclear transcription factor complex	1	9	0.457984	1
GO:0005740	mitochondrial envelope	6	83	0.466779	1
GO:0019028	viral capsid	2	24	0.474622	1
GO:0016604	nuclear body	1	10	0.493672	1
GO:0071944	cell periphery	20	301	0.515041	1
GO:0019012	virion	2	26	0.517562	1
GO:0044423	virion part	2	26	0.517562	1
GO:0000790	nuclear chromatin	1	11	0.527016	1
GO:0044454	nuclear chromosome part	1	11	0.527016	1
GO:0005654	nucleoplasm	4	59	0.549381	1
GO:0044451	nucleoplasm part	4	59	0.549381	1
GO:0000139	Golgi membrane	1	12	0.55817	1
GO:0030684	preribosome	1	12	0.55817	1
GO:0044429	mitochondrial part	7	107	0.562016	1
GO:0005739	mitochondrion	7	108	0.572087	1
GO:0005576	extracellular region	11	171	0.575712	1
GO:0044432	endoplasmic reticulum part	2	29	0.577452	1
GO:0005618	cell wall	5	77	0.577808	1
GO:0005829	cytosol	1	13	0.587277	1
GO:0044445	cytosolic part	1	13	0.587277	1
GO:0005746	mitochondrial respiratory chain	2	30	0.596171	1
GO:0005783	endoplasmic reticulum	2	30	0.596171	1
GO:0070469	respiratory chain	2	31	0.614263	1
GO:0000228	nuclear chromosome	1	14	0.614471	1
GO:0042170	plastid membrane	1	14	0.614471	1
GO:0044437	vacuolar part	11	179	0.637528	1
GO:0070993	translation preinitiation complex	1	15	0.639877	1
GO:0000785	chromatin	3	50	0.647911	1
GO:0031224	intrinsic component of membrane	90	1413	0.659348	1
GO:0019866	organelle inner membrane	5	85	0.666018	1
GO:0044428	nuclear part	16	265	0.677731	1
GO:0005635	nuclear envelope	1	17	0.685789	1
GO:0031968	organelle outer membrane	1	17	0.685789	1
GO:0019867	outer membrane	1	18	0.706506	1
GO:0031966	mitochondrial membrane	4	74	0.726607	1
GO:0042579	microbody	3	57	0.733686	1
GO:1990234	transferase complex	4	76	0.745801	1
GO:0005634	nucleus	16	279	0.753945	1
GO:0000325	plant-type vacuole	1	21	0.760834	1
GO:0005794	Golgi apparatus	2	42	0.773679	1
GO:0044431	Golgi apparatus part	2	42	0.773679	1
GO:0044427	chromosomal part	3	61	0.774813	1
GO:0005773	vacuole	12	219	0.785943	1
GO:0031300	intrinsic component of organelle membrane	1	23	0.791355	1
GO:0044455	mitochondrial membrane part	2	44	0.795571	1
GO:0031981	nuclear lumen	12	225	0.815226	1
GO:0043233	organelle lumen	12	225	0.815226	1
GO:0070013	intracellular organelle lumen	12	225	0.815226	1
GO:0031974	membrane-enclosed lumen	12	227	0.824302	1
GO:0000428	DNA-directed RNA polymerase complex	1	27	0.841233	1
GO:0030880	RNA polymerase complex	1	27	0.841233	1
GO:0055029	nuclear DNA-directed RNA polymerase complex	1	27	0.841233	1
GO:0042175	nuclear outer membrane-endoplasmic reticulum membrane network	2	52	0.865475	1
GO:0061695	transferase complex, transferring phosphorus-containing groups	1	30	0.870664	1
GO:0005743	mitochondrial inner membrane	2	53	0.872479	1
GO:0016469	proton-transporting two-sector ATPase complex	1	32	0.887194	1
GO:0031967	organelle envelope	18	352	0.898147	1
GO:0031975	envelope	18	353	0.900604	1
GO:0012505	endomembrane system	7	158	0.903431	1
GO:0044425	membrane part	94	1596	0.913173	1
GO:1902494	catalytic complex	4	105	0.922019	1
GO:0005694	chromosome	3	85	0.925318	1
GO:0031988	membrane-bounded vesicle	1	39	0.930127	1
GO:0031982	vesicle	1	40	0.934752	1
GO:0031090	organelle membrane	7	173	0.944226	1
GO:0043234	protein complex	25	499	0.946022	1
GO:0043228	non-membrane-bounded organelle	22	462	0.963492	1
GO:0043232	intracellular non-membrane-bounded organelle	22	462	0.963492	1
GO:0098805	whole membrane	1	49	0.964789	1
GO:0098588	bounding membrane of organelle	2	77	0.966653	1
GO:0009532	plastid stroma	8	208	0.968922	1
GO:0009526	plastid envelope	9	228	0.969257	1
GO:0009536	plastid	40	796	0.97874	1
GO:0016020	membrane	129	2242	0.980514	1
GO:0044446	intracellular organelle part	63	1210	0.988396	1
GO:0044422	organelle part	63	1211	0.988646	1
GO:0044435	plastid part	18	436	0.991026	1
GO:0005737	cytoplasm	95	1791	0.996596	1
GO:0044444	cytoplasmic part	94	1781	0.997037	1
GO:0009507	chloroplast	2	124	0.998031	1
GO:0005840	ribosome	3	161	0.998796	1
GO:0031976	plastid thylakoid	2	136	0.99907	1
GO:0031984	organelle subcompartment	2	138	0.99918	1
GO:0032991	macromolecular complex	42	972	0.99956	1
GO:0044434	chloroplast part	1	115	0.999629	1
GO:0009579	thylakoid	3	188	0.999757	1
GO:0098796	membrane protein complex	1	131	0.999878	1
GO:0030529	intracellular ribonucleoprotein complex	11	402	0.99989	1
GO:1990904	ribonucleoprotein complex	11	402	0.99989	1
GO:0005575	cellular_component	384	5841	1	1

## Sheet: Table S3
Table S3.Molecular function GO terms for genes in the yellow module
GO ID	Description	out (731)	All (12084)	pvalue	p.adjust
GO:0004721	phosphoprotein phosphatase activity	15	72	2.0906e-05	0.00712893
GO:0001071	nucleic acid binding transcription factor activity	37	307	4.54425e-05	0.00774795
GO:0042578	phosphoric ester hydrolase activity	30	233	7.07116e-05	0.00803756
GO:0016791	phosphatase activity	25	190	0.00019727	0.0168172
GO:0016407	acetyltransferase activity	12	64	0.000392199	0.026748
GO:0016747	transferase activity, transferring acyl groups other than amino-acyl groups	20	182	0.00698504	0.396983
GO:0003677	DNA binding	25	263	0.0166615	0.811654
GO:0008092	cytoskeletal protein binding	12	114	0.0426632	0.844089
GO:0016836	hydro-lyase activity	7	54	0.0429792	0.844089
GO:0008080	N-acetyltransferase activity	4	23	0.0469525	0.844089
GO:0008514	organic anion transmembrane transporter activity	6	44	0.0477397	0.844089
GO:0005342	organic acid transmembrane transporter activity	6	46	0.0573066	0.844089
GO:0016881	acid-amino acid ligase activity	3	15	0.0581798	0.844089
GO:0008509	anion transmembrane transporter activity	9	82	0.0588926	0.844089
GO:0000254	C-4 methylsterol oxidase activity	1	1	0.0604932	0.844089
GO:0003724	RNA helicase activity	1	1	0.0604932	0.844089
GO:0005310	dicarboxylic acid transmembrane transporter activity	1	1	0.0604932	0.844089
GO:0005496	steroid binding	1	1	0.0604932	0.844089
GO:0015556	C4-dicarboxylate transmembrane transporter activity	1	1	0.0604932	0.844089
GO:0016822	hydrolase activity, acting on acid carbon-carbon bonds	1	1	0.0604932	0.844089
GO:0016823	hydrolase activity, acting on acid carbon-carbon bonds, in ketonic substances	1	1	0.0604932	0.844089
GO:0051748	UTP-monosaccharide-1-phosphate uridylyltransferase activity	1	1	0.0604932	0.844089
GO:0019900	kinase binding	5	39	0.0841832	0.844089
GO:0000989	transcription factor activity, transcription factor binding	4	28	0.0858616	0.844089
GO:0015631	tubulin binding	8	76	0.0876379	0.844089
GO:0046943	carboxylic acid transmembrane transporter activity	5	40	0.0916735	0.844089
GO:0003676	nucleic acid binding	107	1568	0.0944118	0.844089
GO:0030246	carbohydrate binding	2	9	0.0991627	0.844089
GO:0030247	polysaccharide binding	2	9	0.0991627	0.844089
GO:0016746	transferase activity, transferring acyl groups	24	302	0.103576	0.844089
GO:0016410	N-acyltransferase activity	4	30	0.104723	0.844089
GO:0032553	ribonucleotide binding	4	30	0.104723	0.844089
GO:0008422	beta-glucosidase activity	3	20	0.116949	0.844089
GO:0001948	glycoprotein binding	1	2	0.117332	0.844089
GO:0016413	O-acetyltransferase activity	1	2	0.117332	0.844089
GO:0016724	oxidoreductase activity, oxidizing metal ions, oxygen as acceptor	1	2	0.117332	0.844089
GO:0033765	steroid dehydrogenase activity, acting on the CH-CH group of donors	1	2	0.117332	0.844089
GO:0042562	hormone binding	1	2	0.117332	0.844089
GO:0043021	ribonucleoprotein complex binding	2	10	0.119152	0.844089
GO:0019899	enzyme binding	8	82	0.121929	0.844089
GO:0016758	transferase activity, transferring hexosyl groups	18	221	0.121937	0.844089
GO:0008374	O-acyltransferase activity	4	32	0.125285	0.844089
GO:0016409	palmitoyltransferase activity	3	21	0.130625	0.844089
GO:0003774	motor activity	6	58	0.13675	0.844089
GO:0015491	cation:cation antiporter activity	2	11	0.140022	0.844089
GO:0000988	transcription factor activity, protein binding	4	34	0.147394	0.844089
GO:0015036	disulfide oxidoreductase activity	7	74	0.159176	0.844089
GO:0015298	solute:cation antiporter activity	2	12	0.161593	0.844089
GO:0016788	hydrolase activity, acting on ester bonds	40	564	0.164637	0.844089
GO:0004396	hexokinase activity	1	3	0.170736	0.844089
GO:0004774	succinate-CoA ligase activity	1	3	0.170736	0.844089
GO:0008169	C-methyltransferase activity	1	3	0.170736	0.844089
GO:0010178	IAA-amino acid conjugate hydrolase activity	1	3	0.170736	0.844089
GO:0016722	oxidoreductase activity, oxidizing metal ions	1	3	0.170736	0.844089
GO:0016842	amidine-lyase activity	1	3	0.170736	0.844089
GO:0016878	acid-thiol ligase activity	1	3	0.170736	0.844089
GO:0019212	phosphatase inhibitor activity	1	3	0.170736	0.844089
GO:0030597	RNA glycosylase activity	1	3	0.170736	0.844089
GO:0052834	inositol monophosphate phosphatase activity	1	3	0.170736	0.844089
GO:0080161	auxin transmembrane transporter activity	1	3	0.170736	0.844089
GO:0016840	carbon-nitrogen lyase activity	3	24	0.17462	0.844089
GO:0008375	acetylglucosaminyltransferase activity	2	13	0.183703	0.844089
GO:0016857	racemase and epimerase activity, acting on carbohydrates and derivatives	2	13	0.183703	0.844089
GO:0019200	carbohydrate kinase activity	2	13	0.183703	0.844089
GO:0043566	structure-specific DNA binding	2	13	0.183703	0.844089
GO:0070566	adenylyltransferase activity	2	13	0.183703	0.844089
GO:0016830	carbon-carbon lyase activity	8	92	0.192193	0.844089
GO:0016879	ligase activity, forming carbon-nitrogen bonds	8	92	0.192193	0.844089
GO:0016843	amine-lyase activity	2	14	0.20621	0.844089
GO:0016298	lipase activity	6	66	0.208212	0.844089
GO:0043169	cation binding	155	2415	0.210295	0.844089
GO:0003933	GTP cyclohydrolase activity	1	4	0.220913	0.844089
GO:0005337	nucleoside transmembrane transporter activity	1	4	0.220913	0.844089
GO:0005346	purine ribonucleotide transmembrane transporter activity	1	4	0.220913	0.844089
GO:0005347	ATP transmembrane transporter activity	1	4	0.220913	0.844089
GO:0015020	glucuronosyltransferase activity	1	4	0.220913	0.844089
GO:0015211	purine nucleoside transmembrane transporter activity	1	4	0.220913	0.844089
GO:0016418	S-acetyltransferase activity	1	4	0.220913	0.844089
GO:0035671	enone reductase activity	1	4	0.220913	0.844089
GO:0070569	uridylyltransferase activity	1	4	0.220913	0.844089
GO:0016861	intramolecular oxidoreductase activity, interconverting aldoses and ketoses	2	15	0.228984	0.844089
GO:0046872	metal ion binding	122	1895	0.234072	0.844089
GO:0043167	ion binding	167	2625	0.236757	0.844089
GO:0016860	intramolecular oxidoreductase activity	3	28	0.238368	0.844089
GO:0016160	amylase activity	2	16	0.25191	0.844089
GO:0016799	hydrolase activity, hydrolyzing N-glycosyl compounds	2	16	0.25191	0.844089
GO:0099516	ion antiporter activity	2	16	0.25191	0.844089
GO:0016829	lyase activity	19	265	0.253067	0.844089
GO:0005506	iron ion binding	1	5	0.268058	0.844089
GO:0008172	S-methyltransferase activity	1	5	0.268058	0.844089
GO:0015085	calcium ion transmembrane transporter activity	1	5	0.268058	0.844089
GO:0015368	calcium:cation antiporter activity	1	5	0.268058	0.844089
GO:0016653	oxidoreductase activity, acting on NAD(P)H, heme protein as acceptor	1	5	0.268058	0.844089
GO:0016872	intramolecular lyase activity	1	5	0.268058	0.844089
GO:0019187	beta-1,4-mannosyltransferase activity	1	5	0.268058	0.844089
GO:0033612	receptor serine/threonine kinase binding	1	5	0.268058	0.844089
GO:0072509	divalent inorganic cation transmembrane transporter activity	1	5	0.268058	0.844089
GO:0016628	oxidoreductase activity, acting on the CH-CH group of donors, NAD or NADP as acceptor	9	116	0.268368	0.844089
GO:0015297	antiporter activity	2	17	0.274888	0.844089
GO:0046873	metal ion transmembrane transporter activity	6	74	0.289858	0.844089
GO:0016667	oxidoreductase activity, acting on a sulfur group of donors	8	104	0.293242	0.844089
GO:0005515	protein binding	54	827	0.295119	0.844089
GO:0000030	mannosyltransferase activity	1	6	0.312354	0.844089
GO:0004003	ATP-dependent DNA helicase activity	1	6	0.312354	0.844089
GO:0005253	anion channel activity	1	6	0.312354	0.844089
GO:0005254	chloride channel activity	1	6	0.312354	0.844089
GO:0005451	monovalent cation:proton antiporter activity	1	6	0.312354	0.844089
GO:0008026	ATP-dependent helicase activity	1	6	0.312354	0.844089
GO:0015154	disaccharide transmembrane transporter activity	1	6	0.312354	0.844089
GO:0015157	oligosaccharide transmembrane transporter activity	1	6	0.312354	0.844089
GO:0016405	CoA-ligase activity	1	6	0.312354	0.844089
GO:0016423	tRNA (guanine) methyltransferase activity	1	6	0.312354	0.844089
GO:0016864	intramolecular oxidoreductase activity, transposing S-S bonds	1	6	0.312354	0.844089
GO:0031559	oxidosqualene cyclase activity	1	6	0.312354	0.844089
GO:0046912	transferase activity, transferring acyl groups, acyl groups converted into alkyl on transfer	1	6	0.312354	0.844089
GO:0052745	inositol phosphate phosphatase activity	1	6	0.312354	0.844089
GO:0070035	purine NTP-dependent helicase activity	1	6	0.312354	0.844089
GO:0046914	transition metal ion binding	94	1481	0.320944	0.844089
GO:0004702	receptor signaling protein serine/threonine kinase activity	3	33	0.322171	0.844089
GO:0005057	receptor signaling protein activity	3	33	0.322171	0.844089
GO:0015103	inorganic anion transmembrane transporter activity	3	33	0.322171	0.844089
GO:0016705	oxidoreductase activity, acting on paired donors, with incorporation or reduction of molecular oxygen	17	248	0.33194	0.844089
GO:0016411	acylglycerol O-acyltransferase activity	2	20	0.343281	0.844089
GO:0019203	carbohydrate phosphatase activity	2	20	0.343281	0.844089
GO:0044877	macromolecular complex binding	2	20	0.343281	0.844089
GO:0000295	adenine nucleotide transmembrane transporter activity	1	7	0.353973	0.844089
GO:0003905	alkylbase DNA N-glycosylase activity	1	7	0.353973	0.844089
GO:0004611	phosphoenolpyruvate carboxykinase activity	1	7	0.353973	0.844089
GO:0005343	organic acid:sodium symporter activity	1	7	0.353973	0.844089
GO:0015081	sodium ion transmembrane transporter activity	1	7	0.353973	0.844089
GO:0015108	chloride transmembrane transporter activity	1	7	0.353973	0.844089
GO:0015216	purine nucleotide transmembrane transporter activity	1	7	0.353973	0.844089
GO:0015299	solute:proton antiporter activity	1	7	0.353973	0.844089
GO:0015370	solute:sodium symporter activity	1	7	0.353973	0.844089
GO:0016211	ammonia ligase activity	1	7	0.353973	0.844089
GO:0016417	S-acyltransferase activity	1	7	0.353973	0.844089
GO:0016717	oxidoreductase activity, acting on paired donors, with oxidation of a pair of donors resulting in the reduction of molecular oxygen to two molecules of water	1	7	0.353973	0.844089
GO:0016833	oxo-acid-lyase activity	1	7	0.353973	0.844089
GO:0016880	acid-ammonia (or amide) ligase activity	1	7	0.353973	0.844089
GO:0016888	endodeoxyribonuclease activity, producing 5'-phosphomonoesters	1	7	0.353973	0.844089
GO:0019207	kinase regulator activity	1	7	0.353973	0.844089
GO:0019901	protein kinase binding	1	7	0.353973	0.844089
GO:0043733	DNA-3-methylbase glycosylase activity	1	7	0.353973	0.844089
GO:0016638	oxidoreductase activity, acting on the CH-NH2 group of donors	2	22	0.38775	0.869986
GO:0016854	racemase and epimerase activity	2	22	0.38775	0.869986
GO:0046915	transition metal ion transmembrane transporter activity	2	22	0.38775	0.869986
GO:0016835	carbon-oxygen lyase activity	7	99	0.391744	0.869986
GO:0004629	phospholipase C activity	1	8	0.393076	0.869986
GO:0005244	voltage-gated ion channel activity	1	8	0.393076	0.869986
GO:0008175	tRNA methyltransferase activity	1	8	0.393076	0.869986
GO:0008237	metallopeptidase activity	1	8	0.393076	0.869986
GO:0022832	voltage-gated channel activity	1	8	0.393076	0.869986
GO:0031420	alkali metal ion binding	1	8	0.393076	0.869986
GO:0050308	sugar-phosphatase activity	1	8	0.393076	0.869986
GO:0016627	oxidoreductase activity, acting on the CH-CH group of donors	10	147	0.397798	0.869986
GO:0004673	protein histidine kinase activity	2	23	0.409487	0.869986
GO:0015932	nucleobase-containing compound transmembrane transporter activity	2	23	0.409487	0.869986
GO:0016775	phosphotransferase activity, nitrogenous group as acceptor	2	23	0.409487	0.869986
GO:0008194	UDP-glycosyltransferase activity	7	101	0.411871	0.869986
GO:0016709	oxidoreductase activity, acting on paired donors, with incorporation or reduction of molecular oxygen, NAD(P)H as one donor, and incorporation of one atom of oxygen	4	55	0.428003	0.869986
GO:0003712	transcription cofactor activity	1	9	0.429815	0.869986
GO:0016634	oxidoreductase activity, acting on the CH-CH group of donors, oxygen as acceptor	1	9	0.429815	0.869986
GO:0019238	cyclohydrolase activity	1	9	0.429815	0.869986
GO:0016776	phosphotransferase activity, phosphate group as acceptor	2	24	0.430838	0.869986
GO:0022890	inorganic cation transmembrane transporter activity	10	151	0.430884	0.869986
GO:0004674	protein serine/threonine kinase activity	7	103	0.431955	0.869986
GO:0016874	ligase activity	12	184	0.436859	0.869986
GO:0019787	ubiquitin-like protein transferase activity	8	121	0.450457	0.869986
GO:0004386	helicase activity	2	25	0.451771	0.869986
GO:0016832	aldehyde-lyase activity	2	25	0.451771	0.869986
GO:0015926	glucosidase activity	3	41	0.455136	0.869986
GO:0016866	intramolecular transferase activity	3	41	0.455136	0.869986
GO:0001076	transcription factor activity, RNA polymerase II transcription factor binding	1	10	0.464333	0.869986
GO:0004645	phosphorylase activity	1	10	0.464333	0.869986
GO:0005048	signal sequence binding	1	10	0.464333	0.869986
GO:0008094	DNA-dependent ATPase activity	1	10	0.464333	0.869986
GO:0008443	phosphofructokinase activity	1	10	0.464333	0.869986
GO:0016744	transferase activity, transferring aldehyde or ketonic groups	1	10	0.464333	0.869986
GO:0033218	amide binding	1	10	0.464333	0.869986
GO:0035250	UDP-galactosyltransferase activity	1	10	0.464333	0.869986
GO:0042277	peptide binding	1	10	0.464333	0.869986
GO:1901505	carbohydrate derivative transporter activity	1	10	0.464333	0.869986
GO:0016831	carboxy-lyase activity	3	42	0.471089	0.875218
GO:0016620	oxidoreductase activity, acting on the aldehyde or oxo group of donors, NAD or NADP as acceptor	2	26	0.472259	0.875218
GO:0022892	substrate-specific transporter activity	28	454	0.48622	0.885525
GO:0016757	transferase activity, transferring glycosyl groups	28	456	0.495909	0.885525
GO:0016646	oxidoreductase activity, acting on the CH-NH group of donors, NAD or NADP as acceptor	1	11	0.496764	0.885525
GO:0016877	ligase activity, forming carbon-sulfur bonds	1	11	0.496764	0.885525
GO:0019104	DNA N-glycosylase activity	1	11	0.496764	0.885525
GO:0019206	nucleoside kinase activity	1	11	0.496764	0.885525
GO:0050136	NADH dehydrogenase (quinone) activity	1	11	0.496764	0.885525
GO:0022891	substrate-specific transmembrane transporter activity	25	407	0.498595	0.885525
GO:0015291	secondary active transmembrane transporter activity	8	127	0.505502	0.893141
GO:0003690	double-stranded DNA binding	1	12	0.527234	0.912623
GO:0003954	NADH dehydrogenase activity	1	12	0.527234	0.912623
GO:0004683	calmodulin-dependent protein kinase activity	1	12	0.527234	0.912623
GO:0016742	hydroxymethyl-, formyl- and related transferase activity	1	12	0.527234	0.912623
GO:0017076	purine nucleotide binding	2	29	0.530838	0.914222
GO:0015075	ion transmembrane transporter activity	22	366	0.544683	0.927991
GO:0016810	hydrolase activity, acting on carbon-nitrogen (but not peptide) bonds	4	64	0.546982	0.927991
GO:0016787	hydrolase activity	144	2394	0.546998	0.927991
GO:0004520	endodeoxyribonuclease activity	1	13	0.555862	0.93836
GO:0015078	hydrogen ion transmembrane transporter activity	3	48	0.561814	0.941803
GO:0019842	vitamin binding	2	31	0.567354	0.941803
GO:0003824	catalytic activity	458	7600	0.571609	0.941803
GO:0005488	binding	471	7815	0.572711	0.941803
GO:0004536	deoxyribonuclease activity	1	14	0.582758	0.941803
GO:0005102	receptor binding	1	14	0.582758	0.941803
GO:0016641	oxidoreductase activity, acting on the CH-NH2 group of donors, oxygen as acceptor	1	14	0.582758	0.941803
GO:0016668	oxidoreductase activity, acting on a sulfur group of donors, NAD(P) as acceptor	1	14	0.582758	0.941803
GO:0051119	sugar transmembrane transporter activity	1	14	0.582758	0.941803
GO:0008757	S-adenosylmethionine-dependent methyltransferase activity	3	50	0.589886	0.948826
GO:0016702	oxidoreductase activity, acting on single donors with incorporation of molecular oxygen, incorporation of two atoms of oxygen	2	33	0.601773	0.958899
GO:0016759	cellulose synthase activity	2	33	0.601773	0.958899
GO:0019208	phosphatase regulator activity	1	15	0.608027	0.964198
GO:0008289	lipid binding	3	52	0.616773	0.964198
GO:0016853	isomerase activity	9	158	0.622479	0.964198
GO:0008081	phosphoric diester hydrolase activity	1	16	0.631769	0.964198
GO:0015144	carbohydrate transmembrane transporter activity	1	16	0.631769	0.964198
GO:0015293	symporter activity	1	16	0.631769	0.964198
GO:0015294	solute:cation symporter activity	1	16	0.631769	0.964198
GO:0044389	ubiquitin-like protein ligase binding	1	16	0.631769	0.964198
GO:1901476	carbohydrate transporter activity	1	16	0.631769	0.964198
GO:0016209	antioxidant activity	6	108	0.643682	0.964198
GO:0003678	DNA helicase activity	1	17	0.654074	0.964198
GO:0008173	RNA methyltransferase activity	1	17	0.654074	0.964198
GO:0004553	hydrolase activity, hydrolyzing O-glycosyl compounds	12	217	0.668148	0.964198
GO:0016798	hydrolase activity, acting on glycosyl bonds	22	391	0.670249	0.964198
GO:0008378	galactosyltransferase activity	1	18	0.675029	0.964198
GO:0015215	nucleotide transmembrane transporter activity	1	18	0.675029	0.964198
GO:0019205	nucleobase-containing compound kinase activity	1	18	0.675029	0.964198
GO:0043168	anion binding	11	201	0.677976	0.964198
GO:0016893	endonuclease activity, active with either ribo- or deoxyribonucleic acids and producing 5'-phosphomonoesters	2	38	0.678646	0.964198
GO:0016301	kinase activity	74	1279	0.680459	0.964198
GO:0051540	metal cluster binding	4	76	0.682836	0.964198
GO:0016779	nucleotidyltransferase activity	7	131	0.68612	0.964198
GO:0016651	oxidoreductase activity, acting on NAD(P)H	3	58	0.690066	0.964198
GO:0016763	transferase activity, transferring pentosyl groups	2	39	0.692483	0.964198
GO:0031406	carboxylic acid binding	2	39	0.692483	0.964198
GO:0043177	organic acid binding	2	39	0.692483	0.964198
GO:0016655	oxidoreductase activity, acting on NAD(P)H, quinone or similar compound as acceptor	1	19	0.694717	0.964198
GO:0016814	hydrolase activity, acting on carbon-nitrogen (but not peptide) bonds, in cyclic amidines	1	19	0.694717	0.964198
GO:0017016	Ras GTPase binding	1	19	0.694717	0.964198
GO:0031267	small GTPase binding	1	19	0.694717	0.964198
GO:0051020	GTPase binding	1	19	0.694717	0.964198
GO:0048037	cofactor binding	5	96	0.697386	0.964198
GO:0008238	exopeptidase activity	3	59	0.701199	0.964198
GO:0016903	oxidoreductase activity, acting on the aldehyde or oxo group of donors	2	40	0.705825	0.964198
GO:0017111	nucleoside-triphosphatase activity	34	607	0.707621	0.964198
GO:0016229	steroid dehydrogenase activity	1	20	0.713214	0.964198
GO:0097367	carbohydrate derivative binding	147	2526	0.721232	0.964198
GO:0004812	aminoacyl-tRNA ligase activity	3	61	0.722545	0.964198
GO:0034062	RNA polymerase activity	3	61	0.722545	0.964198
GO:0004175	endopeptidase activity	14	262	0.723124	0.964198
GO:0004312	fatty acid synthase activity	1	21	0.730591	0.964198
GO:0015925	galactosidase activity	1	21	0.730591	0.964198
GO:0016278	lysine N-methyltransferase activity	1	21	0.730591	0.964198
GO:0016279	protein-lysine N-methyltransferase activity	1	21	0.730591	0.964198
GO:0008324	cation transmembrane transporter activity	11	212	0.743062	0.964198
GO:0015605	organophosphate ester transmembrane transporter activity	1	22	0.746917	0.964198
GO:1901677	phosphate transmembrane transporter activity	1	22	0.746917	0.964198
GO:0004672	protein kinase activity	56	998	0.747337	0.964198
GO:0016875	ligase activity, forming carbon-oxygen bonds	3	64	0.752308	0.964198
GO:0016876	ligase activity, forming aminoacyl-tRNA and related compounds	3	64	0.752308	0.964198
GO:0004497	monooxygenase activity	4	84	0.755987	0.964198
GO:0046527	glucosyltransferase activity	4	84	0.755987	0.964198
GO:0004857	enzyme inhibitor activity	1	23	0.762255	0.964198
GO:0042623	ATPase activity, coupled	10	200	0.776541	0.964198
GO:0016645	oxidoreductase activity, acting on the CH-NH group of donors	1	24	0.776664	0.964198
GO:0016773	phosphotransferase activity, alcohol group as acceptor	58	1045	0.779177	0.964198
GO:0001883	purine nucleoside binding	142	2478	0.785547	0.964198
GO:0032549	ribonucleoside binding	142	2478	0.785547	0.964198
GO:0032550	purine ribonucleoside binding	142	2478	0.785547	0.964198
GO:0016701	oxidoreductase activity, acting on single donors with incorporation of molecular oxygen	2	47	0.786197	0.964198
GO:0016887	ATPase activity	10	202	0.786776	0.964198
GO:0008135	translation factor activity, RNA binding	4	88	0.787342	0.964198
GO:0008168	methyltransferase activity	6	127	0.787945	0.964198
GO:0015077	monovalent inorganic cation transmembrane transporter activity	4	89	0.794658	0.964198
GO:0001882	nucleoside binding	142	2485	0.796945	0.964198
GO:0016817	hydrolase activity, acting on acid anhydrides	43	794	0.801426	0.964198
GO:0008276	protein methyltransferase activity	1	26	0.802919	0.964198
GO:0016811	hydrolase activity, acting on carbon-nitrogen (but not peptide) bonds, in linear amides	1	26	0.802919	0.964198
GO:0051536	iron-sulfur cluster binding	2	49	0.805312	0.964198
GO:0022857	transmembrane transporter activity	32	603	0.80705	0.964198
GO:0004871	signal transducer activity	4	91	0.808682	0.964198
GO:0046983	protein dimerization activity	4	91	0.808682	0.964198
GO:0004620	phospholipase activity	1	27	0.814867	0.964825
GO:0004713	protein tyrosine kinase activity	1	27	0.814867	0.964825
GO:0016846	carbon-sulfur lyase activity	1	28	0.826091	0.972017
GO:0000166	nucleotide binding	11	232	0.837332	0.972017
GO:1901265	nucleoside phosphate binding	11	232	0.837332	0.972017
GO:0003723	RNA binding	8	175	0.838248	0.972017
GO:0016765	transferase activity, transferring alkyl or aryl (other than methyl) groups	2	53	0.839035	0.972017
GO:0005215	transporter activity	35	669	0.840536	0.972017
GO:0097159	organic cyclic compound binding	284	4902	0.844533	0.972017
GO:0016772	transferase activity, transferring phosphorus-containing groups	88	1596	0.846225	0.972017
GO:0004519	endonuclease activity	2	54	0.846596	0.972017
GO:0016891	endoribonuclease activity, producing 5'-phosphomonoesters	1	31	0.855848	0.979343
GO:0008170	N-methyltransferase activity	1	32	0.864591	0.982752
GO:0008483	transaminase activity	1	32	0.864591	0.982752
GO:0036094	small molecule binding	175	3104	0.877249	0.99365
GO:0016491	oxidoreductase activity	70	1307	0.88123	0.99365
GO:0016740	transferase activity	166	2960	0.886153	0.99365
GO:0022804	active transmembrane transporter activity	10	227	0.887139	0.99365
GO:0051213	dioxygenase activity	2	61	0.891076	0.99365
GO:0004521	endoribonuclease activity	1	36	0.894577	0.99365
GO:0034061	DNA polymerase activity	1	36	0.894577	0.99365
GO:0016462	pyrophosphatase activity	39	778	0.911322	0.997417
GO:0005543	phospholipid binding	1	39	0.912627	0.997417
GO:1901363	heterocyclic compound binding	262	4613	0.916438	0.997417
GO:0016818	hydrolase activity, acting on acid anhydrides, in phosphorus-containing anhydrides	39	782	0.917019	0.997417
GO:0016769	transferase activity, transferring nitrogenous groups	1	40	0.917929	0.997417
GO:0070011	peptidase activity, acting on L-amino acid peptides	19	414	0.919741	0.997417
GO:0004540	ribonuclease activity	1	42	0.92759	0.997417
GO:0035251	UDP-glucosyltransferase activity	1	43	0.931985	0.997417
GO:0004518	nuclease activity	4	119	0.93487	0.997417
GO:0008233	peptidase activity	19	424	0.936147	0.997417
GO:0016741	transferase activity, transferring one-carbon groups	10	251	0.943384	0.997417
GO:0001871	pattern binding	2	74	0.943583	0.997417
GO:0019829	cation-transporting ATPase activity	1	48	0.950275	0.997417
GO:0005216	ion channel activity	2	77	0.951692	0.997417
GO:0022838	substrate-specific channel activity	2	77	0.951692	0.997417
GO:0060089	molecular transducer activity	2	77	0.951692	0.997417
GO:0022836	gated channel activity	1	49	0.953295	0.997417
GO:0042625	ATPase coupled ion transmembrane transporter activity	1	49	0.953295	0.997417
GO:0015267	channel activity	2	79	0.956467	0.997417
GO:0022803	passive transmembrane transporter activity	2	79	0.956467	0.997417
GO:0016679	oxidoreductase activity, acting on diphenols and related substances as donors	1	53	0.963651	0.998799
GO:0016682	oxidoreductase activity, acting on diphenols and related substances as donors, oxygen as acceptor	1	53	0.963651	0.998799
GO:0016820	hydrolase activity, acting on acid anhydrides, catalyzing transmembrane movement of substances	1	59	0.975047	1
GO:0042626	ATPase activity, coupled to transmembrane movement of substances	1	59	0.975047	1
GO:0043492	ATPase activity, coupled to movement of substances	1	59	0.975047	1
GO:0015399	primary active transmembrane transporter activity	2	97	0.983261	1
GO:0015405	P-P-bond-hydrolysis-driven transmembrane transporter activity	2	97	0.983261	1
GO:0016616	oxidoreductase activity, acting on the CH-OH group of donors, NAD or NADP as acceptor	4	156	0.986988	1
GO:0016614	oxidoreductase activity, acting on CH-OH group of donors	6	216	0.99173	1
GO:0046906	tetrapyrrole binding	9	293	0.993569	1
GO:0030234	enzyme regulator activity	2	120	0.995255	1
GO:0098772	molecular function regulator	2	135	0.997951	1
GO:0005198	structural molecule activity	7	285	0.998749	1
GO:0003674	molecular_function	731	12084	1	1

## Sheet: Table S4
Table S4.Biological process GO terms for genes in the yellow module
GO ID	Description	out (651)	All (10751)	pvalue	p.adjust
GO:0034654	nucleobase-containing compound biosynthetic process	79	927	0.00102445	0.114547
GO:1901576	organic substance biosynthetic process	117	1483	0.00120358	0.114547
GO:0018130	heterocycle biosynthetic process	83	990	0.00123904	0.114547
GO:0009058	biosynthetic process	122	1571	0.00167439	0.114547
GO:1901362	organic cyclic compound biosynthetic process	83	1006	0.00196877	0.114547
GO:0009607	response to biotic stimulus	23	199	0.00210664	0.114547
GO:0006351	transcription, DNA-templated	69	814	0.00245325	0.114547
GO:0097659	nucleic acid-templated transcription	69	814	0.00245325	0.114547
GO:0044271	cellular nitrogen compound biosynthetic process	94	1177	0.00268116	0.114547
GO:0051707	response to other organism	22	192	0.00290204	0.114547
GO:0043207	response to external biotic stimulus	22	193	0.0030947	0.114547
GO:0032774	RNA biosynthetic process	69	824	0.00331323	0.114547
GO:0019438	aromatic compound biosynthetic process	81	998	0.00348772	0.114547
GO:0009133	nucleoside diphosphate biosynthetic process	2	2	0.00366131	0.114547
GO:0009138	pyrimidine nucleoside diphosphate metabolic process	2	2	0.00366131	0.114547
GO:0009139	pyrimidine nucleoside diphosphate biosynthetic process	2	2	0.00366131	0.114547
GO:0009186	deoxyribonucleoside diphosphate metabolic process	2	2	0.00366131	0.114547
GO:0009189	deoxyribonucleoside diphosphate biosynthetic process	2	2	0.00366131	0.114547
GO:0009196	pyrimidine deoxyribonucleoside diphosphate metabolic process	2	2	0.00366131	0.114547
GO:0009197	pyrimidine deoxyribonucleoside diphosphate biosynthetic process	2	2	0.00366131	0.114547
GO:0010162	seed dormancy process	2	2	0.00366131	0.114547
GO:0010431	seed maturation	2	2	0.00366131	0.114547
GO:0022611	dormancy process	2	2	0.00366131	0.114547
GO:0048441	petal development	2	2	0.00366131	0.114547
GO:0048443	stamen development	2	2	0.00366131	0.114547
GO:0048446	petal morphogenesis	2	2	0.00366131	0.114547
GO:0048465	corolla development	2	2	0.00366131	0.114547
GO:0048466	androecium development	2	2	0.00366131	0.114547
GO:0009605	response to external stimulus	27	261	0.00445807	0.134665
GO:0042221	response to chemical	54	624	0.00469747	0.135737
GO:0006955	immune response	8	45	0.00508058	0.135737
GO:0045087	innate immune response	8	45	0.00508058	0.135737
GO:0051704	multi-organism process	26	251	0.00511339	0.135737
GO:0044249	cellular biosynthetic process	113	1488	0.00527072	0.135798
GO:1901698	response to nitrogen compound	5	20	0.00580261	0.145231
GO:0048878	chemical homeostasis	8	47	0.00666521	0.162187
GO:0050801	ion homeostasis	7	38	0.00703691	0.166604
GO:0042592	homeostatic process	17	148	0.0080805	0.184183
GO:0098771	inorganic ion homeostasis	6	30	0.00819992	0.184183
GO:0008652	cellular amino acid biosynthetic process	10	70	0.00910329	0.193735
GO:0044283	small molecule biosynthetic process	15	127	0.00971046	0.193735
GO:0009651	response to salt stress	3	8	0.00983704	0.193735
GO:0009084	glutamine family amino acid biosynthetic process	2	3	0.0105418	0.193735
GO:0021700	developmental maturation	2	3	0.0105418	0.193735
GO:0048444	floral organ morphogenesis	2	3	0.0105418	0.193735
GO:0048563	post-embryonic organ morphogenesis	2	3	0.0105418	0.193735
GO:0002218	activation of innate immune response	4	15	0.0106323	0.193735
GO:0002253	activation of immune response	4	15	0.0106323	0.193735
GO:0009066	aspartate family amino acid metabolic process	5	23	0.0108368	0.193735
GO:0065008	regulation of biological quality	21	204	0.0119269	0.208958
GO:0006082	organic acid metabolic process	47	558	0.0129297	0.214037
GO:0043436	oxoacid metabolic process	47	558	0.0129297	0.214037
GO:0006470	protein dephosphorylation	6	33	0.0131176	0.214037
GO:0006952	defense response	11	85	0.0131941	0.214037
GO:0009719	response to endogenous stimulus	20	196	0.0152089	0.23761
GO:0010033	response to organic substance	24	249	0.0161228	0.23761
GO:0016053	organic acid biosynthetic process	13	111	0.0164699	0.23761
GO:0046394	carboxylic acid biosynthetic process	13	111	0.0164699	0.23761
GO:0002684	positive regulation of immune system process	4	17	0.0168378	0.23761
GO:0031349	positive regulation of defense response	4	17	0.0168378	0.23761
GO:0045089	positive regulation of innate immune response	4	17	0.0168378	0.23761
GO:0050778	positive regulation of immune response	4	17	0.0168378	0.23761
GO:0009987	cellular process	436	6777	0.0171001	0.23761
GO:0016311	dephosphorylation	6	35	0.0173596	0.23761
GO:0055080	cation homeostasis	5	26	0.0182441	0.23785
GO:0009059	macromolecule biosynthetic process	85	1128	0.0183808	0.23785
GO:0009668	plastid membrane organization	3	10	0.0192478	0.23785
GO:0090558	plant epidermis development	3	10	0.0192478	0.23785
GO:0034645	cellular macromolecule biosynthetic process	83	1101	0.0195359	0.23785
GO:0044237	cellular metabolic process	341	5203	0.019775	0.23785
GO:0043102	amino acid salvage	2	4	0.0202394	0.23785
GO:0071267	L-methionine salvage	2	4	0.0202394	0.23785
GO:0019752	carboxylic acid metabolic process	45	545	0.0203241	0.23785
GO:0045088	regulation of innate immune response	4	18	0.0206354	0.23785
GO:0048584	positive regulation of response to stimulus	4	18	0.0206354	0.23785
GO:0050776	regulation of immune response	4	18	0.0206354	0.23785
GO:0048827	phyllome development	5	27	0.0213065	0.242396
GO:0002376	immune system process	8	58	0.0227451	0.255445
GO:0055065	metal ion homeostasis	4	19	0.0249178	0.276304
GO:0009725	response to hormone	18	181	0.0259277	0.283908
GO:0002682	regulation of immune system process	4	20	0.0296967	0.30876
GO:0031347	regulation of defense response	4	20	0.0296967	0.30876
GO:0032787	monocarboxylic acid metabolic process	20	211	0.030903	0.30876
GO:0044238	primary metabolic process	357	5510	0.0321415	0.30876
GO:0009226	nucleotide-sugar biosynthetic process	3	12	0.0322415	0.30876
GO:0010243	response to organonitrogen compound	3	12	0.0322415	0.30876
GO:0015740	C4-dicarboxylate transport	3	12	0.0322415	0.30876
GO:0006555	methionine metabolic process	2	5	0.0323886	0.30876
GO:0009086	methionine biosynthetic process	2	5	0.0323886	0.30876
GO:0048438	floral whorl development	2	5	0.0323886	0.30876
GO:0071265	L-methionine biosynthetic process	2	5	0.0323886	0.30876
GO:1901607	alpha-amino acid biosynthetic process	5	30	0.0324268	0.30876
GO:0080134	regulation of response to stress	4	21	0.0349798	0.329487
GO:0009064	glutamine family amino acid metabolic process	6	42	0.0393541	0.366747
GO:0048316	seed development	3	13	0.0400736	0.369521
GO:0009626	plant-type hypersensitive response	2	6	0.046658	0.390029
GO:0034050	host programmed cell death induced by symbiont	2	6	0.046658	0.390029
GO:0006305	DNA alkylation	4	23	0.047074	0.390029
GO:0016070	RNA metabolic process	84	1164	0.0475921	0.390029
GO:0006306	DNA methylation	3	14	0.0487712	0.390029
GO:0006835	dicarboxylic acid transport	3	14	0.0487712	0.390029
GO:0009062	fatty acid catabolic process	3	14	0.0487712	0.390029
GO:0010154	fruit development	3	14	0.0487712	0.390029
GO:0044728	DNA methylation or demethylation	3	14	0.0487712	0.390029
GO:0072329	monocarboxylic acid catabolic process	3	14	0.0487712	0.390029
GO:0048731	system development	19	209	0.0496474	0.390029
GO:0006520	cellular amino acid metabolic process	25	293	0.0518853	0.390029
GO:0015849	organic acid transport	8	68	0.0520779	0.390029
GO:0046942	carboxylic acid transport	8	68	0.0520779	0.390029
GO:0006304	DNA modification	4	24	0.0538843	0.390029
GO:0044260	cellular macromolecule metabolic process	218	3291	0.0557516	0.390029
GO:0044272	sulfur compound biosynthetic process	5	35	0.0578059	0.390029
GO:0070271	protein complex biogenesis	8	70	0.0599676	0.390029
GO:0006526	arginine biosynthetic process	1	1	0.0605525	0.390029
GO:0008655	pyrimidine-containing compound salvage	1	1	0.0605525	0.390029
GO:0009612	response to mechanical stimulus	1	1	0.0605525	0.390029
GO:0009956	radial pattern formation	1	1	0.0605525	0.390029
GO:0010374	stomatal complex development	1	1	0.0605525	0.390029
GO:0010481	epidermal cell division	1	1	0.0605525	0.390029
GO:0015743	malate transport	1	1	0.0605525	0.390029
GO:0016145	S-glycoside catabolic process	1	1	0.0605525	0.390029
GO:0019322	pentose biosynthetic process	1	1	0.0605525	0.390029
GO:0019759	glycosinolate catabolic process	1	1	0.0605525	0.390029
GO:0030834	regulation of actin filament depolymerization	1	1	0.0605525	0.390029
GO:0030835	negative regulation of actin filament depolymerization	1	1	0.0605525	0.390029
GO:0033037	polysaccharide localization	1	1	0.0605525	0.390029
GO:0033353	S-adenosylmethionine cycle	1	1	0.0605525	0.390029
GO:0042374	phylloquinone metabolic process	1	1	0.0605525	0.390029
GO:0043242	negative regulation of protein complex disassembly	1	1	0.0605525	0.390029
GO:0046498	S-adenosylhomocysteine metabolic process	1	1	0.0605525	0.390029
GO:0046500	S-adenosylmethionine metabolic process	1	1	0.0605525	0.390029
GO:0051494	negative regulation of cytoskeleton organization	1	1	0.0605525	0.390029
GO:0052545	callose localization	1	1	0.0605525	0.390029
GO:0060771	phyllotactic patterning	1	1	0.0605525	0.390029
GO:1901879	regulation of protein depolymerization	1	1	0.0605525	0.390029
GO:1901880	negative regulation of protein depolymerization	1	1	0.0605525	0.390029
GO:0009723	response to ethylene	2	7	0.062747	0.401214
GO:0010038	response to metal ion	15	162	0.0661739	0.420061
GO:0065003	macromolecular complex assembly	9	84	0.0668809	0.421494
GO:0048583	regulation of response to stimulus	6	48	0.068151	0.423463
GO:0009225	nucleotide-sugar metabolic process	3	16	0.0686435	0.423463
GO:0044242	cellular lipid catabolic process	3	16	0.0686435	0.423463
GO:1901657	glycosyl compound metabolic process	6	49	0.0738863	0.442868
GO:0009887	organ morphogenesis	4	27	0.0773038	0.442868
GO:0099402	plant organ development	8	74	0.0778931	0.442868
GO:0006807	nitrogen compound metabolic process	166	2488	0.0783697	0.442868
GO:0043414	macromolecule methylation	7	62	0.0796654	0.442868
GO:0010035	response to inorganic substance	17	194	0.0796729	0.442868
GO:0009067	aspartate family amino acid biosynthetic process	3	17	0.0797447	0.442868
GO:0009606	tropism	3	17	0.0797447	0.442868
GO:0016042	lipid catabolic process	3	17	0.0797447	0.442868
GO:0019725	cellular homeostasis	11	113	0.0801022	0.442868
GO:0006089	lactate metabolic process	2	8	0.0803836	0.442868
GO:0006222	UMP biosynthetic process	2	8	0.0803836	0.442868
GO:0006541	glutamine metabolic process	2	8	0.0803836	0.442868
GO:0016143	S-glycoside metabolic process	2	8	0.0803836	0.442868
GO:0019757	glycosinolate metabolic process	2	8	0.0803836	0.442868
GO:0022904	respiratory electron transport chain	2	8	0.0803836	0.442868
GO:0046049	UMP metabolic process	2	8	0.0803836	0.442868
GO:0044802	single-organism membrane organization	4	28	0.0860737	0.471253
GO:0022607	cellular component assembly	10	102	0.088973	0.483993
GO:0044711	single-organism biosynthetic process	27	340	0.0895688	0.483993
GO:0032259	methylation	7	64	0.0909497	0.483993
GO:0006721	terpenoid metabolic process	5	40	0.0919258	0.483993
GO:0006820	anion transport	13	143	0.0926813	0.483993
GO:1901605	alpha-amino acid metabolic process	15	171	0.094725	0.483993
GO:0044042	glucan metabolic process	11	117	0.0967446	0.483993
GO:0015711	organic anion transport	9	91	0.0989417	0.483993
GO:0000086	G2/M transition of mitotic cell cycle	2	9	0.0993221	0.483993
GO:0006829	zinc II ion transport	2	9	0.0993221	0.483993
GO:0009132	nucleoside diphosphate metabolic process	2	9	0.0993221	0.483993
GO:0009630	gravitropism	2	9	0.0993221	0.483993
GO:0010053	root epidermal cell differentiation	2	9	0.0993221	0.483993
GO:0032507	maintenance of protein location in cell	2	9	0.0993221	0.483993
GO:0044839	cell cycle G2/M phase transition	2	9	0.0993221	0.483993
GO:0045185	maintenance of protein location	2	9	0.0993221	0.483993
GO:0055067	monovalent inorganic cation homeostasis	2	9	0.0993221	0.483993
GO:0090627	plant epidermal cell differentiation	2	9	0.0993221	0.483993
GO:0045333	cellular respiration	5	41	0.099766	0.483993
GO:0090304	nucleic acid metabolic process	100	1463	0.100389	0.483993
GO:0050896	response to stimulus	144	2162	0.102998	0.483993
GO:0072528	pyrimidine-containing compound biosynthetic process	3	19	0.104063	0.483993
GO:0048367	shoot system development	9	92	0.104138	0.483993
GO:0048608	reproductive structure development	8	79	0.104345	0.483993
GO:0061458	reproductive system development	8	79	0.104345	0.483993
GO:0009617	response to bacterium	8	81	0.116165	0.483993
GO:0010876	lipid localization	5	43	0.116409	0.483993
GO:0000270	peptidoglycan metabolic process	1	2	0.117444	0.483993
GO:0000387	spliceosomal snRNP assembly	1	2	0.117444	0.483993
GO:0001738	morphogenesis of a polarized epithelium	1	2	0.117444	0.483993
GO:0002009	morphogenesis of an epithelium	1	2	0.117444	0.483993
GO:0006323	DNA packaging	1	2	0.117444	0.483993
GO:0006333	chromatin assembly or disassembly	1	2	0.117444	0.483993
GO:0006561	proline biosynthetic process	1	2	0.117444	0.483993
GO:0006566	threonine metabolic process	1	2	0.117444	0.483993
GO:0006833	water transport	1	2	0.117444	0.483993
GO:0006858	extracellular transport	1	2	0.117444	0.483993
GO:0006968	cellular defense response	1	2	0.117444	0.483993
GO:0010685	tetracyclic triterpenoid metabolic process	1	2	0.117444	0.483993
GO:0019471	4-hydroxyproline metabolic process	1	2	0.117444	0.483993
GO:0030042	actin filament depolymerization	1	2	0.117444	0.483993
GO:0030203	glycosaminoglycan metabolic process	1	2	0.117444	0.483993
GO:0031497	chromatin assembly	1	2	0.117444	0.483993
GO:0043244	regulation of protein complex disassembly	1	2	0.117444	0.483993
GO:0043666	regulation of phosphoprotein phosphatase activity	1	2	0.117444	0.483993
GO:0044273	sulfur compound catabolic process	1	2	0.117444	0.483993
GO:0046364	monosaccharide biosynthetic process	1	2	0.117444	0.483993
GO:0048729	tissue morphogenesis	1	2	0.117444	0.483993
GO:0052386	cell wall thickening	1	2	0.117444	0.483993
GO:0072658	maintenance of protein location in membrane	1	2	0.117444	0.483993
GO:1901658	glycosyl compound catabolic process	1	2	0.117444	0.483993
GO:0006631	fatty acid metabolic process	13	149	0.117459	0.483993
GO:0006525	arginine metabolic process	2	10	0.119341	0.483993
GO:0006771	riboflavin metabolic process	2	10	0.119341	0.483993
GO:0009629	response to gravity	2	10	0.119341	0.483993
GO:0042726	flavin-containing compound metabolic process	2	10	0.119341	0.483993
GO:0006461	protein complex assembly	7	69	0.122836	0.495872
GO:0009620	response to fungus	5	44	0.125193	0.502331
GO:0009812	flavonoid metabolic process	4	32	0.125583	0.502331
GO:0048518	positive regulation of biological process	6	57	0.12913	0.514174
GO:0016054	organic acid catabolic process	3	21	0.130888	0.516476
GO:0046395	carboxylic acid catabolic process	3	21	0.130888	0.516476
GO:0044707	single-multicellular organism process	33	447	0.136447	0.535999
GO:0009628	response to abiotic stimulus	30	403	0.139686	0.540062
GO:0009886	post-embryonic morphogenesis	2	11	0.14024	0.540062
GO:0051235	maintenance of location	2	11	0.14024	0.540062
GO:0051651	maintenance of location in cell	2	11	0.14024	0.540062
GO:0006464	cellular protein modification process	99	1475	0.140564	0.540062
GO:0006790	sulfur compound metabolic process	7	72	0.14437	0.552264
GO:0009791	post-embryonic development	13	156	0.150752	0.574169
GO:0032501	multicellular organismal process	34	468	0.15321	0.578744
GO:0009908	flower development	5	47	0.153275	0.578744
GO:0006139	nucleobase-containing compound metabolic process	133	2027	0.156494	0.588262
GO:0000097	sulfur amino acid biosynthetic process	3	23	0.159823	0.588262
GO:0046483	heterocycle metabolic process	141	2158	0.160502	0.588262
GO:0006714	sesquiterpenoid metabolic process	2	12	0.161839	0.588262
GO:0008272	sulfate transport	2	12	0.161839	0.588262
GO:0009173	pyrimidine ribonucleoside monophosphate metabolic process	2	12	0.161839	0.588262
GO:0009174	pyrimidine ribonucleoside monophosphate biosynthetic process	2	12	0.161839	0.588262
GO:0044770	cell cycle phase transition	2	12	0.161839	0.588262
GO:0044772	mitotic cell cycle phase transition	2	12	0.161839	0.588262
GO:0036211	protein modification process	99	1488	0.162561	0.588445
GO:0071822	protein complex subunit organization	11	131	0.169784	0.591109
GO:0000917	barrier septum assembly	1	3	0.170895	0.591109
GO:0009625	response to insect	1	3	0.170895	0.591109
GO:0009873	ethylene-activated signaling pathway	1	3	0.170895	0.591109
GO:0009965	leaf morphogenesis	1	3	0.170895	0.591109
GO:0015865	purine nucleotide transport	1	3	0.170895	0.591109
GO:0048366	leaf development	1	3	0.170895	0.591109
GO:0055088	lipid homeostasis	1	3	0.170895	0.591109
GO:0071369	cellular response to ethylene stimulus	1	3	0.170895	0.591109
GO:0090529	cell septum assembly	1	3	0.170895	0.591109
GO:0061024	membrane organization	4	36	0.171266	0.591109
GO:0034622	cellular macromolecular complex assembly	6	62	0.171394	0.591109
GO:0009653	anatomical structure morphogenesis	14	175	0.174578	0.598899
GO:0043933	macromolecular complex subunit organization	17	219	0.175021	0.598899
GO:0043412	macromolecule modification	105	1592	0.177716	0.599127
GO:0009657	plastid organization	4	37	0.18349	0.599127
GO:0015980	energy derivation by oxidation of organic compounds	5	50	0.1837	0.599127
GO:0000398	mRNA splicing, via spliceosome	2	13	0.183978	0.599127
GO:0006081	cellular aldehyde metabolic process	2	13	0.183978	0.599127
GO:0009129	pyrimidine nucleoside monophosphate metabolic process	2	13	0.183978	0.599127
GO:0009130	pyrimidine nucleoside monophosphate biosynthetic process	2	13	0.183978	0.599127
GO:0009218	pyrimidine ribonucleotide metabolic process	2	13	0.183978	0.599127
GO:0009220	pyrimidine ribonucleotide biosynthetic process	2	13	0.183978	0.599127
GO:0046132	pyrimidine ribonucleoside biosynthetic process	2	13	0.183978	0.599127
GO:0046134	pyrimidine nucleoside biosynthetic process	2	13	0.183978	0.599127
GO:0048437	floral organ development	2	13	0.183978	0.599127
GO:0072348	sulfur compound transport	2	13	0.183978	0.599127
GO:1901360	organic cyclic compound metabolic process	145	2250	0.205105	0.665222
GO:0043094	cellular metabolic compound salvage	3	26	0.206313	0.665222
GO:0048856	anatomical structure development	30	423	0.206553	0.665222
GO:0009119	ribonucleoside metabolic process	4	39	0.20874	0.667217
GO:0098542	defense response to other organism	4	39	0.20874	0.667217
GO:0044767	single-organism developmental process	37	532	0.209458	0.667217
GO:0043623	cellular protein complex assembly	5	53	0.216118	0.66961
GO:1901700	response to oxygen-containing compound	10	124	0.218067	0.66961
GO:0034641	cellular nitrogen compound metabolic process	145	2259	0.220965	0.66961
GO:0010016	shoot system morphogenesis	1	4	0.221113	0.66961
GO:0010921	regulation of phosphatase activity	1	4	0.221113	0.66961
GO:0017004	cytochrome complex assembly	1	4	0.221113	0.66961
GO:0030422	production of siRNA involved in RNA interference	1	4	0.221113	0.66961
GO:0032776	DNA methylation on cytosine	1	4	0.221113	0.66961
GO:0035303	regulation of dephosphorylation	1	4	0.221113	0.66961
GO:0035304	regulation of protein dephosphorylation	1	4	0.221113	0.66961
GO:0051261	protein depolymerization	1	4	0.221113	0.66961
GO:0072506	trivalent inorganic anion homeostasis	1	4	0.221113	0.66961
GO:0071310	cellular response to organic substance	9	110	0.221713	0.66961
GO:0009116	nucleoside metabolic process	4	40	0.22172	0.66961
GO:0051726	regulation of cell cycle	4	40	0.22172	0.66961
GO:0000096	sulfur amino acid metabolic process	3	27	0.222439	0.66961
GO:0070887	cellular response to chemical stimulus	10	125	0.225225	0.675676
GO:0006213	pyrimidine nucleoside metabolic process	2	15	0.229314	0.678646
GO:0032504	multicellular organism reproduction	2	15	0.229314	0.678646
GO:0046131	pyrimidine ribonucleoside metabolic process	2	15	0.229314	0.678646
GO:0048609	multicellular organismal reproductive process	2	15	0.229314	0.678646
GO:1901566	organonitrogen compound biosynthetic process	28	399	0.233084	0.68748
GO:1901659	glycosyl compound biosynthetic process	4	41	0.234904	0.690522
GO:0016568	chromatin modification	6	69	0.238522	0.698814
GO:0071704	organic substance metabolic process	357	5745	0.242341	0.705394
GO:0001101	response to acid chemical	15	202	0.242378	0.705394
GO:0007275	multicellular organism development	28	402	0.245427	0.711902
GO:0044281	small molecule metabolic process	85	1305	0.246417	0.712414
GO:0001510	RNA methylation	2	16	0.252267	0.722176
GO:0006873	cellular ion homeostasis	2	16	0.252267	0.722176
GO:0042546	cell wall biogenesis	2	16	0.252267	0.722176
GO:0022622	root system development	6	71	0.259025	0.727634
GO:0006144	purine nucleobase metabolic process	1	5	0.268294	0.727634
GO:0006596	polyamine biosynthetic process	1	5	0.268294	0.727634
GO:0006783	heme biosynthetic process	1	5	0.268294	0.727634
GO:0009309	amine biosynthetic process	1	5	0.268294	0.727634
GO:0009734	auxin-activated signaling pathway	1	5	0.268294	0.727634
GO:0010639	negative regulation of organelle organization	1	5	0.268294	0.727634
GO:0031050	dsRNA fragmentation	1	5	0.268294	0.727634
GO:0042168	heme metabolic process	1	5	0.268294	0.727634
GO:0042401	cellular biogenic amine biosynthetic process	1	5	0.268294	0.727634
GO:0043331	response to dsRNA	1	5	0.268294	0.727634
GO:0051129	negative regulation of cellular component organization	1	5	0.268294	0.727634
GO:0070918	production of small RNA involved in gene silencing by RNA	1	5	0.268294	0.727634
GO:0071359	cellular response to dsRNA	1	5	0.268294	0.727634
GO:0071365	cellular response to auxin stimulus	1	5	0.268294	0.727634
GO:0071941	nitrogen cycle metabolic process	1	5	0.268294	0.727634
GO:1901699	cellular response to nitrogen compound	1	5	0.268294	0.727634
GO:0005982	starch metabolic process	2	17	0.27527	0.732938
GO:0006221	pyrimidine nucleotide biosynthetic process	2	17	0.27527	0.732938
GO:0006511	ubiquitin-dependent protein catabolic process	2	17	0.27527	0.732938
GO:0009266	response to temperature stimulus	2	17	0.27527	0.732938
GO:0009414	response to water deprivation	2	17	0.27527	0.732938
GO:0055082	cellular chemical homeostasis	2	17	0.27527	0.732938
GO:0044267	cellular protein metabolic process	119	1867	0.278166	0.738404
GO:0003006	developmental process involved in reproduction	15	211	0.297039	0.767105
GO:0009814	defense response, incompatible interaction	2	18	0.298233	0.767105
GO:0044702	single organism reproductive process	9	121	0.310889	0.767105
GO:0001708	cell fate specification	1	6	0.312621	0.767105
GO:0002831	regulation of response to biotic stimulus	1	6	0.312621	0.767105
GO:0005985	sucrose metabolic process	1	6	0.312621	0.767105
GO:0006560	proline metabolic process	1	6	0.312621	0.767105
GO:0006722	triterpenoid metabolic process	1	6	0.312621	0.767105
GO:0006749	glutathione metabolic process	1	6	0.312621	0.767105
GO:0006897	endocytosis	1	6	0.312621	0.767105
GO:0007602	phototransduction	1	6	0.312621	0.767105
GO:0009582	detection of abiotic stimulus	1	6	0.312621	0.767105
GO:0009583	detection of light stimulus	1	6	0.312621	0.767105
GO:0009696	salicylic acid metabolic process	1	6	0.312621	0.767105
GO:0009733	response to auxin	1	6	0.312621	0.767105
GO:0015766	disaccharide transport	1	6	0.312621	0.767105
GO:0015772	oligosaccharide transport	1	6	0.312621	0.767105
GO:0016129	phytosteroid biosynthetic process	1	6	0.312621	0.767105
GO:0016144	S-glycoside biosynthetic process	1	6	0.312621	0.767105
GO:0019758	glycosinolate biosynthetic process	1	6	0.312621	0.767105
GO:0034968	histone lysine methylation	1	6	0.312621	0.767105
GO:0035437	maintenance of protein localization in endoplasmic reticulum	1	6	0.312621	0.767105
GO:0042537	benzene-containing compound metabolic process	1	6	0.312621	0.767105
GO:0043624	cellular protein complex disassembly	1	6	0.312621	0.767105
GO:0050832	defense response to fungus	1	6	0.312621	0.767105
GO:0055081	anion homeostasis	1	6	0.312621	0.767105
GO:0072595	maintenance of protein localization in organelle	1	6	0.312621	0.767105
GO:0044085	cellular component biogenesis	14	199	0.319484	0.771651
GO:0009415	response to water	2	19	0.321076	0.771651
GO:0012501	programmed cell death	2	19	0.321076	0.771651
GO:0016051	carbohydrate biosynthetic process	2	19	0.321076	0.771651
GO:0019321	pentose metabolic process	2	19	0.321076	0.771651
GO:0048569	post-embryonic organ development	2	19	0.321076	0.771651
GO:1901137	carbohydrate derivative biosynthetic process	8	107	0.321289	0.771651
GO:0016570	histone modification	5	62	0.321521	0.771651
GO:1901701	cellular response to oxygen-containing compound	3	33	0.322715	0.7724
GO:0033554	cellular response to stress	11	154	0.329853	0.775037
GO:0005976	polysaccharide metabolic process	13	185	0.329911	0.775037
GO:0007017	microtubule-based process	7	93	0.332501	0.775037
GO:0006725	cellular aromatic compound metabolic process	139	2217	0.332772	0.775037
GO:0006418	tRNA aminoacylation for protein translation	5	63	0.333681	0.775037
GO:0016569	covalent chromatin modification	5	63	0.333681	0.775037
GO:0090567	reproductive shoot system development	5	63	0.333681	0.775037
GO:0019220	regulation of phosphate metabolic process	3	34	0.339648	0.775037
GO:0051174	regulation of phosphorus metabolic process	3	34	0.339648	0.775037
GO:0009737	response to abscisic acid	2	20	0.343731	0.775037
GO:0010015	root morphogenesis	2	20	0.343731	0.775037
GO:0097305	response to alcohol	2	20	0.343731	0.775037
GO:0006979	response to oxidative stress	4	49	0.345034	0.775037
GO:0006720	isoprenoid metabolic process	5	64	0.34588	0.775037
GO:0048513	animal organ development	5	64	0.34588	0.775037
GO:0006629	lipid metabolic process	25	377	0.347076	0.775037
GO:0000003	reproduction	19	282	0.348001	0.775037
GO:0006787	porphyrin-containing compound catabolic process	1	7	0.354267	0.775037
GO:0006814	sodium ion transport	1	7	0.354267	0.775037
GO:0009581	detection of external stimulus	1	7	0.354267	0.775037
GO:0009658	chloroplast organization	1	7	0.354267	0.775037
GO:0010039	response to iron ion	1	7	0.354267	0.775037
GO:0016128	phytosteroid metabolic process	1	7	0.354267	0.775037
GO:0018022	peptidyl-lysine methylation	1	7	0.354267	0.775037
GO:0022411	cellular component disassembly	1	7	0.354267	0.775037
GO:0022610	biological adhesion	1	7	0.354267	0.775037
GO:0032984	macromolecular complex disassembly	1	7	0.354267	0.775037
GO:0033015	tetrapyrrole catabolic process	1	7	0.354267	0.775037
GO:0043241	protein complex disassembly	1	7	0.354267	0.775037
GO:0051187	cofactor catabolic process	1	7	0.354267	0.775037
GO:0051220	cytoplasmic sequestering of protein	1	7	0.354267	0.775037
GO:0051259	protein oligomerization	1	7	0.354267	0.775037
GO:0070972	protein localization to endoplasmic reticulum	1	7	0.354267	0.775037
GO:0006575	cellular modified amino acid metabolic process	3	35	0.356552	0.775037
GO:0009069	serine family amino acid metabolic process	3	35	0.356552	0.775037
GO:0009163	nucleoside biosynthetic process	3	35	0.356552	0.775037
GO:0042455	ribonucleoside biosynthetic process	3	35	0.356552	0.775037
GO:0035556	intracellular signal transduction	11	158	0.360784	0.782294
GO:0006950	response to stress	72	1138	0.361695	0.782334
GO:0009813	flavonoid biosynthetic process	2	21	0.366135	0.789986
GO:0006399	tRNA metabolic process	8	112	0.367521	0.791027
GO:0043038	amino acid activation	5	66	0.370347	0.793212
GO:0043039	tRNA aminoacylation	5	66	0.370347	0.793212
GO:0044255	cellular lipid metabolic process	21	318	0.371896	0.793921
GO:0031399	regulation of protein modification process	3	36	0.373397	0.793921
GO:0072527	pyrimidine-containing compound metabolic process	3	36	0.373397	0.793921
GO:0030154	cell differentiation	8	113	0.376851	0.79657
GO:0000902	cell morphogenesis	6	82	0.377634	0.79657
GO:0009755	hormone-mediated signaling pathway	7	98	0.382635	0.79657
GO:0032870	cellular response to hormone stimulus	7	98	0.382635	0.79657
GO:0071495	cellular response to endogenous stimulus	7	98	0.382635	0.79657
GO:0000278	mitotic cell cycle	4	52	0.387083	0.79657
GO:0006220	pyrimidine nucleotide metabolic process	2	22	0.388237	0.79657
GO:0006633	fatty acid biosynthetic process	3	37	0.390153	0.79657
GO:1903047	mitotic cell cycle process	3	37	0.390153	0.79657
GO:0000160	phosphorelay signal transduction system	1	8	0.393393	0.79657
GO:0009408	response to heat	1	8	0.393393	0.79657
GO:0009608	response to symbiont	1	8	0.393393	0.79657
GO:0009756	carbohydrate mediated signaling	1	8	0.393393	0.79657
GO:0019359	nicotinamide nucleotide biosynthetic process	1	8	0.393393	0.79657
GO:0019363	pyridine nucleotide biosynthetic process	1	8	0.393393	0.79657
GO:0022618	ribonucleoprotein complex assembly	1	8	0.393393	0.79657
GO:0042545	cell wall modification	1	8	0.393393	0.79657
GO:0071322	cellular response to carbohydrate stimulus	1	8	0.393393	0.79657
GO:0071826	ribonucleoprotein complex subunit organization	1	8	0.393393	0.79657
GO:1990267	response to transition metal nanoparticle	1	8	0.393393	0.79657
GO:0019538	protein metabolic process	142	2293	0.393738	0.79657
GO:0065007	biological regulation	65	1035	0.395213	0.79771
GO:0032502	developmental process	41	646	0.398985	0.803474
GO:0022414	reproductive process	18	275	0.400881	0.80544
GO:0044264	cellular polysaccharide metabolic process	7	100	0.402796	0.807435
GO:0006325	chromatin organization	8	116	0.404909	0.809819
GO:0000302	response to reactive oxygen species	3	38	0.406796	0.811738
GO:0022900	electron transport chain	2	23	0.409991	0.813933
GO:1901293	nucleoside phosphate biosynthetic process	6	85	0.410631	0.813933
GO:0000904	cell morphogenesis involved in differentiation	4	54	0.414938	0.813933
GO:0048229	gametophyte development	6	86	0.421602	0.813933
GO:0006793	phosphorus metabolic process	93	1503	0.42638	0.813933
GO:0008064	regulation of actin polymerization or depolymerization	1	9	0.430152	0.813933
GO:0009845	seed germination	1	9	0.430152	0.813933
GO:0010498	proteasomal protein catabolic process	1	9	0.430152	0.813933
GO:0017038	protein import	1	9	0.430152	0.813933
GO:0018958	phenol-containing compound metabolic process	1	9	0.430152	0.813933
GO:0030832	regulation of actin filament length	1	9	0.430152	0.813933
GO:0032956	regulation of actin cytoskeleton organization	1	9	0.430152	0.813933
GO:0032970	regulation of actin filament-based process	1	9	0.430152	0.813933
GO:0034599	cellular response to oxidative stress	1	9	0.430152	0.813933
GO:0034614	cellular response to reactive oxygen species	1	9	0.430152	0.813933
GO:0043161	proteasome-mediated ubiquitin-dependent protein catabolic process	1	9	0.430152	0.813933
GO:0044743	intracellular protein transmembrane import	1	9	0.430152	0.813933
GO:0051552	flavone metabolic process	1	9	0.430152	0.813933
GO:0051553	flavone biosynthetic process	1	9	0.430152	0.813933
GO:0065002	intracellular protein transmembrane transport	1	9	0.430152	0.813933
GO:0071806	protein transmembrane transport	1	9	0.430152	0.813933
GO:0090351	seedling development	1	9	0.430152	0.813933
GO:0009856	pollination	2	24	0.431357	0.813933
GO:0044706	multi-multicellular organism process	2	24	0.431357	0.813933
GO:0046128	purine ribonucleoside metabolic process	2	24	0.431357	0.813933
GO:0048869	cellular developmental process	10	151	0.432117	0.813933
GO:0008610	lipid biosynthetic process	7	103	0.432983	0.813933
GO:0044763	single-organism cellular process	208	3398	0.43797	0.817793
GO:0009156	ribonucleoside monophosphate biosynthetic process	3	40	0.439645	0.817793
GO:0009161	ribonucleoside monophosphate metabolic process	3	40	0.439645	0.817793
GO:0072330	monocarboxylic acid biosynthetic process	3	40	0.439645	0.817793
GO:0032446	protein modification by small protein conjugation	9	136	0.44139	0.817793
GO:0006796	phosphate-containing compound metabolic process	92	1492	0.441446	0.817793
GO:0070838	divalent metal ion transport	4	56	0.442504	0.817793
GO:0072511	divalent inorganic cation transport	4	56	0.442504	0.817793
GO:0043170	macromolecule metabolic process	258	4229	0.452096	0.82402
GO:0006397	mRNA processing	2	25	0.452304	0.82402
GO:0008219	cell death	2	25	0.452304	0.82402
GO:0042278	purine nucleoside metabolic process	2	25	0.452304	0.82402
GO:0043085	positive regulation of catalytic activity	2	25	0.452304	0.82402
GO:0046148	pigment biosynthetic process	2	25	0.452304	0.82402
GO:0034728	nucleosome organization	3	41	0.455809	0.82402
GO:0006091	generation of precursor metabolites and energy	11	171	0.462878	0.82402
GO:0002252	immune effector process	1	10	0.464687	0.82402
GO:0006553	lysine metabolic process	1	10	0.464687	0.82402
GO:0006694	steroid biosynthetic process	1	10	0.464687	0.82402
GO:0006730	one-carbon metabolic process	1	10	0.464687	0.82402
GO:0006887	exocytosis	1	10	0.464687	0.82402
GO:0009085	lysine biosynthetic process	1	10	0.464687	0.82402
GO:0015718	monocarboxylic acid transport	1	10	0.464687	0.82402
GO:0016109	tetraterpenoid biosynthetic process	1	10	0.464687	0.82402
GO:0031123	RNA 3'-end processing	1	10	0.464687	0.82402
GO:0042044	fluid transport	1	10	0.464687	0.82402
GO:0051493	regulation of cytoskeleton organization	1	10	0.464687	0.82402
GO:0055076	transition metal ion homeostasis	1	10	0.464687	0.82402
GO:0071824	protein-DNA complex subunit organization	3	42	0.471773	0.834895
GO:0008033	tRNA processing	2	26	0.472804	0.835032
GO:0006970	response to osmotic stress	10	157	0.481538	0.847252
GO:0006073	cellular glucan metabolic process	6	92	0.486595	0.847252
GO:0006778	porphyrin-containing compound metabolic process	3	43	0.487522	0.847252
GO:0015698	inorganic anion transport	3	43	0.487522	0.847252
GO:0048364	root development	3	43	0.487522	0.847252
GO:0006259	DNA metabolic process	17	273	0.488792	0.847252
GO:0055114	oxidation-reduction process	5	76	0.491032	0.847252
GO:0000725	recombinational repair	1	11	0.497132	0.847252
GO:0006241	CTP biosynthetic process	1	11	0.497132	0.847252
GO:0006595	polyamine metabolic process	1	11	0.497132	0.847252
GO:0009793	embryo development ending in seed dormancy	1	11	0.497132	0.847252
GO:0016246	RNA interference	1	11	0.497132	0.847252
GO:0032940	secretion by cell	1	11	0.497132	0.847252
GO:0033692	cellular polysaccharide biosynthetic process	1	11	0.497132	0.847252
GO:0034637	cellular carbohydrate biosynthetic process	1	11	0.497132	0.847252
GO:0046036	CTP metabolic process	1	11	0.497132	0.847252
GO:0072525	pyridine-containing compound biosynthetic process	1	11	0.497132	0.847252
GO:1901661	quinone metabolic process	1	11	0.497132	0.847252
GO:0030243	cellulose metabolic process	3	44	0.503039	0.853996
GO:0044282	small molecule catabolic process	3	44	0.503039	0.853996
GO:0032989	cellular component morphogenesis	6	94	0.507774	0.860367
GO:0070647	protein modification by small protein conjugation or removal	9	144	0.510533	0.861495
GO:0016571	histone methylation	2	28	0.512373	0.861495
GO:0060429	epithelium development	2	28	0.512373	0.861495
GO:0070085	glycosylation	2	28	0.512373	0.861495
GO:0033013	tetrapyrrole metabolic process	3	45	0.518311	0.869809
GO:0048468	cell development	5	79	0.525739	0.873259
GO:0006875	cellular metal ion homeostasis	1	12	0.527613	0.873259
GO:0008643	carbohydrate transport	1	12	0.527613	0.873259
GO:0009664	plant-type cell wall organization	1	12	0.527613	0.873259
GO:0016567	protein ubiquitination	1	12	0.527613	0.873259
GO:0030003	cellular cation homeostasis	1	12	0.527613	0.873259
GO:0046903	secretion	1	12	0.527613	0.873259
GO:0001932	regulation of protein phosphorylation	2	29	0.531411	0.873259
GO:0006779	porphyrin-containing compound biosynthetic process	2	29	0.531411	0.873259
GO:0009060	aerobic respiration	2	29	0.531411	0.873259
GO:0042325	regulation of phosphorylation	2	29	0.531411	0.873259
GO:0009123	nucleoside monophosphate metabolic process	3	46	0.533326	0.873259
GO:0009124	nucleoside monophosphate biosynthetic process	3	46	0.533326	0.873259
GO:0044262	cellular carbohydrate metabolic process	9	148	0.544143	0.889309
GO:0009893	positive regulation of metabolic process	2	30	0.549936	0.890812
GO:0018904	ether metabolic process	2	30	0.549936	0.890812
GO:0009081	branched-chain amino acid metabolic process	1	13	0.556249	0.890812
GO:0009738	abscisic acid-activated signaling pathway	1	13	0.556249	0.890812
GO:0016108	tetraterpenoid metabolic process	1	13	0.556249	0.890812
GO:0045165	cell fate commitment	1	13	0.556249	0.890812
GO:0046165	alcohol biosynthetic process	1	13	0.556249	0.890812
GO:0048511	rhythmic process	1	13	0.556249	0.890812
GO:0051606	detection of stimulus	1	13	0.556249	0.890812
GO:0071215	cellular response to abscisic acid stimulus	1	13	0.556249	0.890812
GO:0097306	cellular response to alcohol	1	13	0.556249	0.890812
GO:0030001	metal ion transport	8	133	0.559945	0.894504
GO:0051716	cellular response to stimulus	35	586	0.560596	0.894504
GO:0044703	multi-organism reproductive process	3	48	0.562544	0.895979
GO:0006766	vitamin metabolic process	2	31	0.567939	0.896546
GO:0006767	water-soluble vitamin metabolic process	2	31	0.567939	0.896546
GO:0033014	tetrapyrrole biosynthetic process	2	31	0.567939	0.896546
GO:0090407	organophosphate biosynthetic process	6	100	0.569181	0.896546
GO:1901564	organonitrogen compound metabolic process	65	1091	0.576996	0.896546
GO:1902582	single-organism intracellular transport	5	84	0.581119	0.896546
GO:0000281	mitotic cytokinesis	1	14	0.583152	0.896546
GO:0006563	L-serine metabolic process	1	14	0.583152	0.896546
GO:0009566	fertilization	1	14	0.583152	0.896546
GO:0009914	hormone transport	1	14	0.583152	0.896546
GO:0010118	stomatal movement	1	14	0.583152	0.896546
GO:0032012	regulation of ARF protein signal transduction	1	14	0.583152	0.896546
GO:0032506	cytokinetic process	1	14	0.583152	0.896546
GO:0046578	regulation of Ras protein signal transduction	1	14	0.583152	0.896546
GO:0051056	regulation of small GTPase mediated signal transduction	1	14	0.583152	0.896546
GO:0060918	auxin transport	1	14	0.583152	0.896546
GO:1902410	mitotic cytokinetic process	1	14	0.583152	0.896546
GO:0000375	RNA splicing, via transesterification reactions	2	32	0.585416	0.896546
GO:0000377	RNA splicing, via transesterification reactions with bulged adenosine as nucleophile	2	32	0.585416	0.896546
GO:0016265	death	2	32	0.585416	0.896546
GO:0042440	pigment metabolic process	2	32	0.585416	0.896546
GO:0048507	meristem development	2	32	0.585416	0.896546
GO:0009888	tissue development	5	85	0.591775	0.903358
GO:1901615	organic hydroxy compound metabolic process	4	68	0.596442	0.903358
GO:0009314	response to radiation	9	155	0.600663	0.903358
GO:0010467	gene expression	117	1966	0.60151	0.903358
GO:0034660	ncRNA metabolic process	8	138	0.602356	0.903358
GO:0006479	protein methylation	2	33	0.602364	0.903358
GO:0016071	mRNA metabolic process	2	33	0.602364	0.903358
GO:0051301	cell division	2	33	0.602364	0.903358
GO:0009416	response to light stimulus	7	121	0.604698	0.903358
GO:0000271	polysaccharide biosynthetic process	1	15	0.608426	0.903358
GO:0006612	protein targeting to membrane	1	15	0.608426	0.903358
GO:0006972	hyperosmotic response	1	15	0.608426	0.903358
GO:0009746	response to hexose	1	15	0.608426	0.903358
GO:0034284	response to monosaccharide	1	15	0.608426	0.903358
GO:0035194	posttranscriptional gene silencing by RNA	1	15	0.608426	0.903358
GO:0061640	cytoskeleton-dependent cytokinesis	1	15	0.608426	0.903358
GO:0072657	protein localization to membrane	1	15	0.608426	0.903358
GO:0090150	establishment of protein localization to membrane	1	15	0.608426	0.903358
GO:0000041	transition metal ion transport	2	34	0.618784	0.912979
GO:0044093	positive regulation of molecular function	2	34	0.618784	0.912979
GO:0015893	drug transport	4	71	0.630781	0.912979
GO:0042493	response to drug	4	71	0.630781	0.912979
GO:0008152	metabolic process	488	8109	0.631876	0.912979
GO:0009112	nucleobase metabolic process	1	16	0.63217	0.912979
GO:0009148	pyrimidine nucleoside triphosphate biosynthetic process	1	16	0.63217	0.912979
GO:0009208	pyrimidine ribonucleoside triphosphate metabolic process	1	16	0.63217	0.912979
GO:0009209	pyrimidine ribonucleoside triphosphate biosynthetic process	1	16	0.63217	0.912979
GO:0015988	energy coupled proton transmembrane transport, against electrochemical gradient	1	16	0.63217	0.912979
GO:0016441	posttranscriptional gene silencing	1	16	0.63217	0.912979
GO:0042180	cellular ketone metabolic process	1	16	0.63217	0.912979
GO:1902531	regulation of intracellular signal transduction	1	16	0.63217	0.912979
GO:1902600	hydrogen ion transmembrane transport	1	16	0.63217	0.912979
GO:0009142	nucleoside triphosphate biosynthetic process	2	35	0.634677	0.912979
GO:0009199	ribonucleoside triphosphate metabolic process	2	35	0.634677	0.912979
GO:0009201	ribonucleoside triphosphate biosynthetic process	2	35	0.634677	0.912979
GO:0016458	gene silencing	2	35	0.634677	0.912979
GO:0019748	secondary metabolic process	4	72	0.641802	0.912979
GO:0034613	cellular protein localization	5	90	0.642715	0.912979
GO:0070727	cellular macromolecule localization	5	90	0.642715	0.912979
GO:0016485	protein processing	23	402	0.643456	0.912979
GO:0071103	DNA conformation change	2	36	0.650047	0.912979
GO:0007165	signal transduction	24	421	0.65234	0.912979
GO:0023052	signaling	24	421	0.65234	0.912979
GO:0044700	single organism signaling	24	421	0.65234	0.912979
GO:0050790	regulation of catalytic activity	4	73	0.652605	0.912979
GO:0006308	DNA catabolic process	1	17	0.654476	0.912979
GO:0006413	translational initiation	1	17	0.654476	0.912979
GO:0006862	nucleotide transport	1	17	0.654476	0.912979
GO:0008154	actin polymerization or depolymerization	1	17	0.654476	0.912979
GO:0009147	pyrimidine nucleoside triphosphate metabolic process	1	17	0.654476	0.912979
GO:0009790	embryo development	1	17	0.654476	0.912979
GO:0009913	epidermal cell differentiation	1	17	0.654476	0.912979
GO:0030855	epithelial cell differentiation	1	17	0.654476	0.912979
GO:0071229	cellular response to acid chemical	1	17	0.654476	0.912979
GO:1901617	organic hydroxy compound biosynthetic process	1	17	0.654476	0.912979
GO:0050789	regulation of biological process	42	728	0.654861	0.912979
GO:0051273	beta-glucan metabolic process	3	55	0.655552	0.912979
GO:0006006	glucose metabolic process	2	37	0.664898	0.916604
GO:0009141	nucleoside triphosphate metabolic process	2	37	0.664898	0.916604
GO:0051604	protein maturation	23	408	0.671428	0.916604
GO:0005975	carbohydrate metabolic process	20	357	0.674897	0.916604
GO:0006310	DNA recombination	1	18	0.675431	0.916604
GO:0007015	actin filament organization	1	18	0.675431	0.916604
GO:0010260	organ senescence	1	18	0.675431	0.916604
GO:0031047	gene silencing by RNA	1	18	0.675431	0.916604
GO:0032535	regulation of cellular component size	1	18	0.675431	0.916604
GO:0043087	regulation of GTPase activity	1	18	0.675431	0.916604
GO:0048588	developmental cell growth	1	18	0.675431	0.916604
GO:0071407	cellular response to organic cyclic compound	1	18	0.675431	0.916604
GO:0090066	regulation of anatomical structure size	1	18	0.675431	0.916604
GO:0033993	response to lipid	2	38	0.679237	0.916604
GO:0046488	phosphatidylinositol metabolic process	2	38	0.679237	0.916604
GO:0005984	disaccharide metabolic process	2	39	0.693071	0.916604
GO:0006865	amino acid transport	2	39	0.693071	0.916604
GO:0010629	negative regulation of gene expression	2	39	0.693071	0.916604
GO:0009165	nucleotide biosynthetic process	4	77	0.693608	0.916604
GO:0006754	ATP biosynthetic process	1	19	0.695118	0.916604
GO:0007059	chromosome segregation	1	19	0.695118	0.916604
GO:0009144	purine nucleoside triphosphate metabolic process	1	19	0.695118	0.916604
GO:0009145	purine nucleoside triphosphate biosynthetic process	1	19	0.695118	0.916604
GO:0009205	purine ribonucleoside triphosphate metabolic process	1	19	0.695118	0.916604
GO:0009206	purine ribonucleoside triphosphate biosynthetic process	1	19	0.695118	0.916604
GO:0016114	terpenoid biosynthetic process	1	19	0.695118	0.916604
GO:0018205	peptidyl-lysine modification	1	19	0.695118	0.916604
GO:0030036	actin cytoskeleton organization	1	19	0.695118	0.916604
GO:0033043	regulation of organelle organization	1	19	0.695118	0.916604
GO:0046034	ATP metabolic process	1	19	0.695118	0.916604
GO:0072593	reactive oxygen species metabolic process	1	19	0.695118	0.916604
GO:0006886	intracellular protein transport	4	78	0.703301	0.916604
GO:0016192	vesicle-mediated transport	4	78	0.703301	0.916604
GO:0008213	protein alkylation	2	40	0.706409	0.916604
GO:0008380	RNA splicing	2	40	0.706409	0.916604
GO:0009311	oligosaccharide metabolic process	2	40	0.706409	0.916604
GO:0051276	chromosome organization	9	170	0.708815	0.916604
GO:0044248	cellular catabolic process	35	624	0.709753	0.916604
GO:0006518	peptide metabolic process	11	206	0.710165	0.916604
GO:0000910	cytokinesis	1	20	0.713612	0.916604
GO:0006022	aminoglycan metabolic process	1	20	0.713612	0.916604
GO:0006486	protein glycosylation	1	20	0.713612	0.916604
GO:0007264	small GTPase mediated signal transduction	1	20	0.713612	0.916604
GO:0007265	Ras protein signal transduction	1	20	0.713612	0.916604
GO:0007568	aging	1	20	0.713612	0.916604
GO:0009100	glycoprotein metabolic process	1	20	0.713612	0.916604
GO:0009101	glycoprotein biosynthetic process	1	20	0.713612	0.916604
GO:0030029	actin filament-based process	1	20	0.713612	0.916604
GO:0030198	extracellular matrix organization	1	20	0.713612	0.916604
GO:0032011	ARF protein signal transduction	1	20	0.713612	0.916604
GO:0043062	extracellular structure organization	1	20	0.713612	0.916604
GO:0043413	macromolecule glycosylation	1	20	0.713612	0.916604
GO:0046496	nicotinamide nucleotide metabolic process	1	20	0.713612	0.916604
GO:0009966	regulation of signal transduction	1	21	0.730986	0.925424
GO:0019362	pyridine nucleotide metabolic process	1	21	0.730986	0.925424
GO:0023051	regulation of signaling	1	21	0.730986	0.925424
GO:0032147	activation of protein kinase activity	1	21	0.730986	0.925424
GO:0033365	protein localization to organelle	1	21	0.730986	0.925424
GO:0033674	positive regulation of kinase activity	1	21	0.730986	0.925424
GO:0045860	positive regulation of protein kinase activity	1	21	0.730986	0.925424
GO:0051347	positive regulation of transferase activity	1	21	0.730986	0.925424
GO:0006818	hydrogen transport	4	81	0.731043	0.925424
GO:0051188	cofactor biosynthetic process	4	81	0.731043	0.925424
GO:0019318	hexose metabolic process	3	62	0.733474	0.927058
GO:0015992	proton transport	3	63	0.743388	0.927058
GO:0044710	single-organism metabolic process	177	3036	0.744025	0.927058
GO:0016043	cellular component organization	34	617	0.744964	0.927058
GO:0001934	positive regulation of protein phosphorylation	1	22	0.747307	0.927058
GO:0009411	response to UV	1	22	0.747307	0.927058
GO:0010562	positive regulation of phosphorus metabolic process	1	22	0.747307	0.927058
GO:0014070	response to organic cyclic compound	1	22	0.747307	0.927058
GO:0019684	photosynthesis, light reaction	1	22	0.747307	0.927058
GO:0042327	positive regulation of phosphorylation	1	22	0.747307	0.927058
GO:0042451	purine nucleoside biosynthetic process	1	22	0.747307	0.927058
GO:0045937	positive regulation of phosphate metabolic process	1	22	0.747307	0.927058
GO:0046129	purine ribonucleoside biosynthetic process	1	22	0.747307	0.927058
GO:0009260	ribonucleotide biosynthetic process	3	65	0.762331	0.927058
GO:0046390	ribose phosphate biosynthetic process	3	65	0.762331	0.927058
GO:0008299	isoprenoid biosynthetic process	1	23	0.76264	0.927058
GO:0010646	regulation of cell communication	1	23	0.76264	0.927058
GO:0019953	sexual reproduction	1	23	0.76264	0.927058
GO:0031401	positive regulation of protein modification process	1	23	0.76264	0.927058
GO:0040029	regulation of gene expression, epigenetic	1	23	0.76264	0.927058
GO:0044550	secondary metabolite biosynthetic process	1	23	0.76264	0.927058
GO:0071669	plant-type cell wall organization or biogenesis	1	23	0.76264	0.927058
GO:0016310	phosphorylation	11	216	0.765801	0.927058
GO:0034470	ncRNA processing	2	45	0.766004	0.927058
GO:0051336	regulation of hydrolase activity	2	45	0.766004	0.927058
GO:0051641	cellular localization	8	161	0.766618	0.927058
GO:0006412	translation	10	198	0.767279	0.927058
GO:0033036	macromolecule localization	18	343	0.769918	0.927058
GO:0051186	cofactor metabolic process	7	144	0.776733	0.927058
GO:0051649	establishment of localization in cell	7	144	0.776733	0.927058
GO:0006576	cellular biogenic amine metabolic process	1	24	0.777043	0.927058
GO:0010604	positive regulation of macromolecule metabolic process	1	24	0.777043	0.927058
GO:0031325	positive regulation of cellular metabolic process	1	24	0.777043	0.927058
GO:0032270	positive regulation of cellular protein metabolic process	1	24	0.777043	0.927058
GO:0032392	DNA geometric change	1	24	0.777043	0.927058
GO:0043549	regulation of kinase activity	1	24	0.777043	0.927058
GO:0045859	regulation of protein kinase activity	1	24	0.777043	0.927058
GO:0051247	positive regulation of protein metabolic process	1	24	0.777043	0.927058
GO:0051338	regulation of transferase activity	1	24	0.777043	0.927058
GO:0098655	cation transmembrane transport	1	24	0.777043	0.927058
GO:0098660	inorganic ion transmembrane transport	1	24	0.777043	0.927058
GO:0098662	inorganic cation transmembrane transport	1	24	0.777043	0.927058
GO:0043043	peptide biosynthetic process	10	200	0.77784	0.927058
GO:0005996	monosaccharide metabolic process	4	87	0.780603	0.929087
GO:0050794	regulation of cellular process	32	594	0.782973	0.930644
GO:0010817	regulation of hormone levels	1	25	0.790574	0.937135
GO:0043648	dicarboxylic acid metabolic process	1	25	0.790574	0.937135
GO:0008544	epidermis development	1	26	0.803285	0.947523
GO:0015979	photosynthesis	1	26	0.803285	0.947523
GO:0044106	cellular amine metabolic process	1	26	0.803285	0.947523
GO:0006644	phospholipid metabolic process	3	70	0.804745	0.947523
GO:0055085	transmembrane transport	3	70	0.804745	0.947523
GO:0007049	cell cycle	6	130	0.806965	0.948861
GO:0006733	oxidoreduction coenzyme metabolic process	1	27	0.815225	0.955097
GO:0046907	intracellular transport	6	132	0.818321	0.955097
GO:0060255	regulation of macromolecule metabolic process	6	132	0.818321	0.955097
GO:1901135	carbohydrate derivative metabolic process	31	589	0.819822	0.955097
GO:0044723	single-organism carbohydrate metabolic process	9	190	0.82052	0.955097
GO:0006605	protein targeting	2	51	0.823397	0.955097
GO:0006650	glycerophospholipid metabolic process	2	51	0.823397	0.955097
GO:0007010	cytoskeleton organization	2	51	0.823397	0.955097
GO:0006366	transcription from RNA polymerase II promoter	1	28	0.826442	0.955097
GO:0009167	purine ribonucleoside monophosphate metabolic process	1	28	0.826442	0.955097
GO:0009168	purine ribonucleoside monophosphate biosynthetic process	1	28	0.826442	0.955097
GO:0071396	cellular response to lipid	1	28	0.826442	0.955097
GO:0072524	pyridine-containing compound metabolic process	1	28	0.826442	0.955097
GO:0006396	RNA processing	7	154	0.831568	0.956564
GO:0003002	regionalization	1	29	0.836979	0.956564
GO:0071840	cellular component organization or biogenesis	37	703	0.839626	0.956564
GO:0006281	DNA repair	3	75	0.84061	0.956564
GO:0043604	amide biosynthetic process	10	214	0.842247	0.956564
GO:0008202	steroid metabolic process	1	30	0.846877	0.956564
GO:0009126	purine nucleoside monophosphate metabolic process	1	30	0.846877	0.956564
GO:0009127	purine nucleoside monophosphate biosynthetic process	1	30	0.846877	0.956564
GO:0009267	cellular response to starvation	1	30	0.846877	0.956564
GO:0009308	amine metabolic process	1	30	0.846877	0.956564
GO:0042594	response to starvation	1	30	0.846877	0.956564
GO:1902580	single-organism cellular localization	1	30	0.846877	0.956564
GO:0009108	coenzyme biosynthetic process	2	54	0.847071	0.956564
GO:0009698	phenylpropanoid metabolic process	2	54	0.847071	0.956564
GO:0006811	ion transport	25	493	0.850295	0.956564
GO:0032268	regulation of cellular protein metabolic process	3	77	0.853279	0.956564
GO:0048519	negative regulation of biological process	3	77	0.853279	0.956564
GO:0051246	regulation of protein metabolic process	3	77	0.853279	0.956564
GO:0006812	cation transport	12	255	0.853925	0.956564
GO:0046486	glycerolipid metabolic process	2	55	0.854299	0.956564
GO:0015748	organophosphate ester transport	1	31	0.856175	0.956564
GO:0048589	developmental growth	1	31	0.856175	0.956564
GO:0006468	protein phosphorylation	7	160	0.859003	0.956564
GO:0006816	calcium ion transport	1	32	0.864909	0.956564
GO:0009743	response to carbohydrate	1	32	0.864909	0.956564
GO:0019222	regulation of metabolic process	10	220	0.864978	0.956564
GO:0022402	cell cycle process	3	79	0.865062	0.956564
GO:0006260	DNA replication	2	57	0.867826	0.956564
GO:0044712	single-organism catabolic process	24	482	0.868423	0.956564
GO:0019941	modification-dependent protein catabolic process	5	122	0.868981	0.956564
GO:0043632	modification-dependent macromolecule catabolic process	5	122	0.868981	0.956564
GO:0006996	organelle organization	17	354	0.870494	0.956564
GO:0006974	cellular response to DNA damage stimulus	3	80	0.870635	0.956564
GO:0044699	single-organism process	302	5212	0.873056	0.956564
GO:0009808	lignin metabolic process	1	33	0.873114	0.956564
GO:0015931	nucleobase-containing compound transport	1	33	0.873114	0.956564
GO:0055086	nucleobase-containing small molecule metabolic process	29	577	0.877954	0.956564
GO:0034220	ion transmembrane transport	2	59	0.880191	0.956564
GO:0043603	cellular amide metabolic process	11	244	0.880681	0.956564
GO:0007389	pattern specification process	1	34	0.88082	0.956564
GO:0010608	posttranscriptional regulation of gene expression	1	34	0.88082	0.956564
GO:0031668	cellular response to extracellular stimulus	1	34	0.88082	0.956564
GO:0031669	cellular response to nutrient levels	1	34	0.88082	0.956564
GO:0048522	positive regulation of cellular process	1	34	0.88082	0.956564
GO:0051128	regulation of cellular component organization	1	34	0.88082	0.956564
GO:0071496	cellular response to external stimulus	1	34	0.88082	0.956564
GO:0015672	monovalent inorganic cation transport	3	82	0.881174	0.956564
GO:0072521	purine-containing compound metabolic process	24	488	0.882432	0.956564
GO:0071702	organic substance transport	17	359	0.883799	0.956564
GO:0009117	nucleotide metabolic process	27	544	0.88498	0.956564
GO:1902589	single-organism organelle organization	6	147	0.887445	0.956564
GO:0006508	proteolysis	28	565	0.890631	0.956564
GO:0010468	regulation of gene expression	2	61	0.89148	0.956564
GO:0051603	proteolysis involved in cellular protein catabolic process	5	128	0.894042	0.956564
GO:0016049	cell growth	1	36	0.89486	0.956564
GO:0040007	growth	2	62	0.896747	0.956564
GO:0030163	protein catabolic process	5	129	0.89779	0.956564
GO:0044257	cellular protein catabolic process	5	129	0.89779	0.956564
GO:0019439	aromatic compound catabolic process	22	459	0.899316	0.956564
GO:0006753	nucleoside phosphate metabolic process	27	552	0.9008	0.956564
GO:0009991	response to extracellular stimulus	1	37	0.901248	0.956564
GO:0031667	response to nutrient levels	1	37	0.901248	0.956564
GO:0044270	cellular nitrogen compound catabolic process	22	461	0.903348	0.956564
GO:0046700	heterocycle catabolic process	22	461	0.903348	0.956564
GO:0044265	cellular macromolecule catabolic process	6	152	0.904889	0.956564
GO:0010556	regulation of macromolecule biosynthetic process	1	38	0.907249	0.956564
GO:1901361	organic cyclic compound catabolic process	22	463	0.907249	0.956564
GO:0006195	purine nucleotide catabolic process	20	426	0.908013	0.956564
GO:0009154	purine ribonucleotide catabolic process	20	426	0.908013	0.956564
GO:0009261	ribonucleotide catabolic process	20	426	0.908013	0.956564
GO:0072523	purine-containing compound catabolic process	20	426	0.908013	0.956564
GO:0009166	nucleotide catabolic process	20	427	0.909975	0.956564
GO:1901136	carbohydrate derivative catabolic process	21	446	0.910453	0.956564
GO:0031323	regulation of cellular metabolic process	4	111	0.910575	0.956564
GO:0010605	negative regulation of macromolecule metabolic process	2	65	0.911154	0.956564
GO:0046434	organophosphate catabolic process	20	428	0.911904	0.956564
GO:1901292	nucleoside phosphate catabolic process	20	428	0.911904	0.956564
GO:0009639	response to red or far red light	1	39	0.912885	0.956564
GO:0009259	ribonucleotide metabolic process	23	488	0.918679	0.960246
GO:0034655	nucleobase-containing compound catabolic process	21	451	0.91955	0.960246
GO:0009892	negative regulation of metabolic process	2	67	0.919688	0.960246
GO:0045184	establishment of protein localization	12	280	0.923005	0.962562
GO:0019693	ribose phosphate metabolic process	23	494	0.928335	0.96697
GO:0006066	alcohol metabolic process	1	43	0.932211	0.968344
GO:0048523	negative regulation of cellular process	1	43	0.932211	0.968344
GO:0009056	catabolic process	35	720	0.933074	0.968344
GO:0006163	purine nucleotide metabolic process	22	479	0.934076	0.968344
GO:1901565	organonitrogen compound catabolic process	21	462	0.936907	0.970131
GO:0009889	regulation of biosynthetic process	1	45	0.940203	0.972394
GO:0019637	organophosphate metabolic process	30	635	0.941803	0.972704
GO:0006732	coenzyme metabolic process	3	99	0.943997	0.972704
GO:0008104	protein localization	12	292	0.944827	0.972704
GO:0015031	protein transport	7	189	0.944944	0.972704
GO:1902578	single-organism localization	40	825	0.947491	0.974181
GO:0080090	regulation of primary metabolic process	3	101	0.9489	0.974486
GO:0009150	purine ribonucleotide metabolic process	21	475	0.953255	0.977812
GO:0044765	single-organism transport	39	817	0.956658	0.980155
GO:0071555	cell wall organization	2	80	0.958912	0.981316
GO:0006164	purine nucleotide biosynthetic process	1	52	0.96146	0.981631
GO:0009152	purine ribonucleotide biosynthetic process	1	52	0.96146	0.981631
GO:0090305	nucleic acid phosphodiester bond hydrolysis	1	55	0.968077	0.985081
GO:0090501	RNA phosphodiester bond hydrolysis	1	55	0.968077	0.985081
GO:0051179	localization	71	1418	0.96924	0.985081
GO:0009451	RNA modification	2	87	0.9716	0.985081
GO:0072522	purine-containing compound biosynthetic process	1	57	0.971845	0.985081
GO:0071554	cell wall organization or biogenesis	4	139	0.972386	0.985081
GO:0007154	cell communication	30	671	0.972712	0.985081
GO:1901575	organic substance catabolic process	31	696	0.976077	0.987348
GO:0045229	external encapsulating structure organization	2	92	0.978253	0.987958
GO:0071705	nitrogen compound transport	3	120	0.979169	0.987958
GO:0009057	macromolecule catabolic process	7	217	0.980063	0.987958
GO:0018193	peptidyl-amino acid modification	1	65	0.982968	0.989422
GO:0051234	establishment of localization	67	1384	0.983775	0.989422
GO:0065009	regulation of molecular function	6	202	0.985477	0.989997
GO:0006810	transport	48	1078	0.993417	0.995412
GO:0022613	ribonucleoprotein complex biogenesis	1	82	0.994154	0.995412
GO:0044092	negative regulation of molecular function	3	146	0.994276	0.995412
GO:0008150	biological_process	651	10751	1	1

## Sheet: Table S5
Table S5.Cellular component GO terms for genes in the turquoise module
GO ID	Description	out (1210)	All (5841)	pvalue	p.adjust
GO:0044435	plastid part	170	436	6.54038e-20	1.43888e-17
GO:0009536	plastid	261	796	4.54514e-18	3.62549e-16
GO:0044444	cytoplasmic part	494	1781	4.94385e-18	3.62549e-16
GO:0005737	cytoplasm	495	1791	1.02251e-17	5.6238e-16
GO:0009579	thylakoid	89	188	9.36611e-17	4.12109e-15
GO:0009532	plastid stroma	95	208	1.58247e-16	5.80237e-15
GO:0009526	plastid envelope	101	228	2.20142e-16	6.91876e-15
GO:0044436	thylakoid part	50	83	3.1464e-15	8.6526e-14
GO:0034357	photosynthetic membrane	41	64	5.11997e-14	1.25155e-12
GO:0009521	photosystem	37	56	2.14448e-13	4.71786e-12
GO:0031967	organelle envelope	122	352	2.51407e-10	5.02814e-09
GO:0031975	envelope	122	353	3.09206e-10	5.66877e-09
GO:0098796	membrane protein complex	56	131	6.62075e-09	1.12043e-07
GO:0031984	organelle subcompartment	58	138	7.60367e-09	1.19486e-07
GO:0031976	plastid thylakoid	57	136	1.15991e-08	1.7012e-07
GO:0009507	chloroplast	52	124	5.01802e-08	6.89978e-07
GO:0044434	chloroplast part	49	115	6.69451e-08	8.66348e-07
GO:0009570	chloroplast stroma	10	11	1.26349e-06	1.54427e-05
GO:0009523	photosystem II	13	21	4.63599e-05	0.000536799
GO:0009534	chloroplast thylakoid	35	90	5.40218e-05	0.00059424
GO:0005576	extracellular region	56	171	0.000128345	0.00134456
GO:0005622	intracellular	878	3994	0.000223767	0.00223767
GO:0044424	intracellular part	874	3976	0.000249366	0.00238524
GO:0044446	intracellular organelle part	294	1210	0.000377574	0.00346109
GO:0044422	organelle part	294	1211	0.000401574	0.00353385
GO:0005623	cell	936	4305	0.000600625	0.00489399
GO:0044464	cell part	936	4305	0.000600625	0.00489399
GO:0009522	photosystem I	5	6	0.00188273	0.0147929
GO:0043231	intracellular membrane-bounded organelle	632	2834	0.00205858	0.0156168
GO:0043227	membrane-bounded organelle	634	2845	0.00217972	0.0159846
GO:0005773	vacuole	61	219	0.00623778	0.0442681
GO:0044437	vacuolar part	50	179	0.0118492	0.0814634
GO:0033176	proton-transporting V-type ATPase complex	6	12	0.0228243	0.152162
GO:0009898	cytoplasmic side of plasma membrane	3	4	0.0299865	0.169154
GO:0019897	extrinsic component of plasma membrane	3	4	0.0299865	0.169154
GO:0019898	extrinsic component of membrane	3	4	0.0299865	0.169154
GO:0031234	extrinsic component of cytoplasmic side of plasma membrane	3	4	0.0299865	0.169154
GO:0098552	side of membrane	3	4	0.0299865	0.169154
GO:0098562	cytoplasmic side of membrane	3	4	0.0299865	0.169154
GO:0005829	cytosol	6	13	0.0351063	0.188375
GO:0044445	cytosolic part	6	13	0.0351063	0.188375
GO:0009368	endopeptidase Clp complex	2	2	0.0428856	0.193128
GO:0009503	thylakoid light-harvesting complex	2	2	0.0428856	0.193128
GO:0009535	chloroplast thylakoid membrane	2	2	0.0428856	0.193128
GO:0030076	light-harvesting complex	2	2	0.0428856	0.193128
GO:0042651	thylakoid membrane	2	2	0.0428856	0.193128
GO:0055035	plastid thylakoid membrane	2	2	0.0428856	0.193128
GO:0098807	chloroplast thylakoid membrane protein complex	2	2	0.0428856	0.193128
GO:0043229	intracellular organelle	669	3099	0.0430149	0.193128
GO:0043226	organelle	669	3103	0.0481377	0.211806
GO:0016469	proton-transporting two-sector ATPase complex	11	32	0.0510349	0.220151
GO:0005911	cell-cell junction	71	289	0.0587839	0.244009
GO:0030054	cell junction	71	289	0.0587839	0.244009
GO:0009527	plastid outer membrane	4	8	0.0629529	0.256475
GO:0042579	microbody	17	57	0.0659497	0.263799
GO:0048500	signal recognition particle	3	6	0.107763	0.423355
GO:0000314	organellar small ribosomal subunit	2	3	0.110912	0.428082
GO:0030312	external encapsulating structure	61	256	0.120387	0.45664
GO:0016604	nuclear body	4	10	0.133635	0.4983
GO:0042170	plastid membrane	5	14	0.145444	0.526447
GO:0016023	cytoplasmic, membrane-bounded vesicle	11	38	0.145969	0.526447
GO:0019867	outer membrane	6	18	0.150732	0.534857
GO:0031410	cytoplasmic vesicle	11	39	0.167401	0.57544
GO:0031988	membrane-bounded vesicle	11	39	0.167401	0.57544
GO:0000793	condensed chromosome	4	11	0.177152	0.59959
GO:0031982	vesicle	11	40	0.190266	0.624307
GO:0098805	whole membrane	13	49	0.199723	0.624307
GO:0005770	late endosome	1	1	0.207156	0.624307
GO:0005802	trans-Golgi network	1	1	0.207156	0.624307
GO:0009505	plant-type cell wall	1	1	0.207156	0.624307
GO:0030929	ADPG pyrophosphorylase complex	1	1	0.207156	0.624307
GO:0031012	extracellular matrix	1	1	0.207156	0.624307
GO:0033177	proton-transporting two-sector ATPase complex, proton-transporting domain	1	1	0.207156	0.624307
GO:0012506	vesicle membrane	7	25	0.248083	0.718134
GO:0030659	cytoplasmic vesicle membrane	7	25	0.248083	0.718134
GO:0044433	cytoplasmic vesicle part	7	25	0.248083	0.718134
GO:0031968	organelle outer membrane	5	17	0.266331	0.75335
GO:0071944	cell periphery	67	301	0.269781	0.75335
GO:0000313	organellar ribosome	2	5	0.277408	0.75335
GO:0005768	endosome	2	5	0.277408	0.75335
GO:0016471	vacuolar proton-transporting V-type ATPase complex	2	5	0.277408	0.75335
GO:0031301	integral component of organelle membrane	3	9	0.280794	0.75335
GO:0030133	transport vesicle	5	18	0.310792	0.808993
GO:0098588	bounding membrane of organelle	18	77	0.322804	0.808993
GO:0005774	vacuolar membrane	3	10	0.343862	0.808993
GO:0030135	coated vesicle	5	19	0.356126	0.808993
GO:0030662	coated vesicle membrane	5	19	0.356126	0.808993
GO:0032993	protein-DNA complex	2	6	0.36223	0.808993
GO:0000322	storage vacuole	1	2	0.371427	0.808993
GO:0000794	condensed nuclear chromosome	1	2	0.371427	0.808993
GO:0005681	spliceosomal complex	1	2	0.371427	0.808993
GO:0005838	proteasome regulatory particle	1	2	0.371427	0.808993
GO:0030139	endocytic vesicle	1	2	0.371427	0.808993
GO:0030666	endocytic vesicle membrane	1	2	0.371427	0.808993
GO:0031350	intrinsic component of plastid membrane	1	2	0.371427	0.808993
GO:0031351	integral component of plastid membrane	1	2	0.371427	0.808993
GO:0031354	intrinsic component of plastid outer membrane	1	2	0.371427	0.808993
GO:0031355	integral component of plastid outer membrane	1	2	0.371427	0.808993
GO:0032300	mismatch repair complex	1	2	0.371427	0.808993
GO:0036338	viral membrane	1	2	0.371427	0.808993
GO:0098791	Golgi subcompartment	1	2	0.371427	0.808993
GO:0030658	transport vesicle membrane	4	15	0.378756	0.808993
GO:0031461	cullin-RING ubiquitin ligase complex	4	15	0.378756	0.808993
GO:0005618	cell wall	17	77	0.427943	0.905265
GO:0030120	vesicle coat	2	7	0.442944	0.908792
GO:0030176	integral component of endoplasmic reticulum membrane	2	7	0.442944	0.908792
GO:0033178	proton-transporting two-sector ATPase complex, catalytic domain	2	7	0.442944	0.908792
GO:0000139	Golgi membrane	3	12	0.466969	0.908792
GO:0044438	microbody part	3	12	0.466969	0.908792
GO:0044439	peroxisomal part	3	12	0.466969	0.908792
GO:0005635	nuclear envelope	4	17	0.481041	0.908792
GO:0000229	cytoplasmic chromosome	1	3	0.501684	0.908792
GO:0022624	proteasome accessory complex	1	3	0.501684	0.908792
GO:0030137	COPI-coated vesicle	1	3	0.501684	0.908792
GO:0042575	DNA polymerase complex	1	3	0.501684	0.908792
GO:0045239	tricarboxylic acid cycle enzyme complex	1	3	0.501684	0.908792
GO:0045240	dihydrolipoyl dehydrogenase complex	1	3	0.501684	0.908792
GO:1990391	DNA repair complex	1	3	0.501684	0.908792
GO:0005794	Golgi apparatus	9	42	0.515641	0.908792
GO:0044431	Golgi apparatus part	9	42	0.515641	0.908792
GO:0005798	Golgi-associated vesicle	2	8	0.517613	0.908792
GO:0005839	proteasome core complex	2	8	0.517613	0.908792
GO:0012507	ER to Golgi transport vesicle membrane	2	8	0.517613	0.908792
GO:0030134	ER to Golgi transport vesicle	2	8	0.517613	0.908792
GO:0031227	intrinsic component of endoplasmic reticulum membrane	2	8	0.517613	0.908792
GO:0008287	protein serine/threonine phosphatase complex	3	13	0.524621	0.908792
GO:1903293	phosphatase complex	3	13	0.524621	0.908792
GO:0031300	intrinsic component of organelle membrane	5	23	0.533871	0.917591
GO:0016021	integral component of membrane	4	19	0.575965	0.96444
GO:0000228	nuclear chromosome	3	14	0.578645	0.96444
GO:0005905	coated pit	1	4	0.604967	0.96444
GO:0012510	trans-Golgi network transport vesicle membrane	1	4	0.604967	0.96444
GO:0030136	clathrin-coated vesicle	1	4	0.604967	0.96444
GO:0030140	trans-Golgi network transport vesicle	1	4	0.604967	0.96444
GO:0030660	Golgi-associated vesicle membrane	1	4	0.604967	0.96444
GO:0030665	clathrin-coated vesicle membrane	1	4	0.604967	0.96444
GO:0034399	nuclear periphery	1	4	0.604967	0.96444
GO:0035770	ribonucleoprotein granule	1	4	0.604967	0.96444
GO:0005746	mitochondrial respiratory chain	6	30	0.61073	0.966623
GO:0000502	proteasome complex	4	20	0.619541	0.968644
GO:0016020	membrane	460	2242	0.628126	0.968644
GO:0005777	peroxisome	3	15	0.628617	0.968644
GO:0070469	respiratory chain	6	31	0.6448	0.968644
GO:0019012	virion	5	26	0.651062	0.968644
GO:0044423	virion part	5	26	0.651062	0.968644
GO:0000325	plant-type vacuole	4	21	0.660184	0.968644
GO:0031090	organelle membrane	34	173	0.666735	0.968644
GO:0043234	protein complex	100	499	0.669865	0.968644
GO:0044425	membrane part	325	1596	0.670359	0.968644
GO:0030117	membrane coat	6	32	0.677004	0.968644
GO:0048475	coated membrane	6	32	0.677004	0.968644
GO:0005886	plasma membrane	5	27	0.685664	0.968644
GO:0000152	nuclear ubiquitin ligase complex	1	5	0.686856	0.968644
GO:0031306	intrinsic component of mitochondrial outer membrane	1	5	0.686856	0.968644
GO:0098573	intrinsic component of mitochondrial membrane	1	5	0.686856	0.968644
GO:0098589	membrane region	1	5	0.686856	0.968644
GO:0000790	nuclear chromatin	2	11	0.698795	0.973006
GO:0044454	nuclear chromosome part	2	11	0.698795	0.973006
GO:0000151	ubiquitin ligase complex	6	33	0.70726	0.978599
GO:0044432	endoplasmic reticulum part	5	29	0.747646	0.997904
GO:0005739	mitochondrion	20	108	0.750568	0.997904
GO:0009528	plastid inner membrane	1	6	0.751782	0.997904
GO:0031228	intrinsic component of Golgi membrane	1	6	0.751782	0.997904
GO:0030119	AP-type membrane coat adaptor complex	3	18	0.752964	0.997904
GO:0031225	anchored component of membrane	3	18	0.752964	0.997904
GO:0044459	plasma membrane part	3	18	0.752964	0.997904
GO:0019028	viral capsid	4	24	0.763739	1
GO:0005783	endoplasmic reticulum	5	30	0.775029	1
GO:1990204	oxidoreductase complex	2	13	0.785259	1
GO:0012505	endomembrane system	29	158	0.7986	1
GO:0042995	cell projection	1	7	0.803255	1
GO:0044429	mitochondrial part	19	107	0.809945	1
GO:0044455	mitochondrial membrane part	7	44	0.835462	1
GO:0005789	endoplasmic reticulum membrane	3	21	0.841448	1
GO:0000123	histone acetyltransferase complex	1	8	0.844061	1
GO:0031248	protein acetyltransferase complex	1	8	0.844061	1
GO:1902493	acetyltransferase complex	1	8	0.844061	1
GO:0070993	translation preinitiation complex	2	15	0.849091	1
GO:0005694	chromosome	14	85	0.867617	1
GO:0019866	organelle inner membrane	14	85	0.867617	1
GO:0042175	nuclear outer membrane-endoplasmic reticulum membrane network	8	52	0.872155	1
GO:0005667	transcription factor complex	1	9	0.876409	1
GO:0005741	mitochondrial outer membrane	1	9	0.876409	1
GO:0044798	nuclear transcription factor complex	1	9	0.876409	1
GO:0005840	ribosome	28	161	0.877226	1
GO:0005743	mitochondrial inner membrane	8	53	0.885331	1
GO:0030964	NADH dehydrogenase complex	1	10	0.902051	1
GO:0005740	mitochondrial envelope	13	83	0.903353	1
GO:0000785	chromatin	7	50	0.917518	1
GO:0031966	mitochondrial membrane	11	74	0.923148	1
GO:0032991	macromolecular complex	184	972	0.940169	1
GO:0030529	intracellular ribonucleoprotein complex	71	402	0.950429	1
GO:1990904	ribonucleoprotein complex	71	402	0.950429	1
GO:0031981	nuclear lumen	37	225	0.958053	1
GO:0043233	organelle lumen	37	225	0.958053	1
GO:0070013	intracellular organelle lumen	37	225	0.958053	1
GO:0031974	membrane-enclosed lumen	37	227	0.963606	1
GO:0005654	nucleoplasm	7	59	0.974325	1
GO:0044451	nucleoplasm part	7	59	0.974325	1
GO:0044428	nuclear part	43	265	0.975328	1
GO:0044427	chromosomal part	7	61	0.980544	1
GO:1902494	catalytic complex	14	105	0.981794	1
GO:0015935	small ribosomal subunit	4	42	0.984205	1
GO:1990234	transferase complex	9	76	0.985438	1
GO:0031224	intrinsic component of membrane	262	1413	0.991143	1
GO:0005634	nucleus	43	279	0.991427	1
GO:0061695	transferase complex, transferring phosphorus-containing groups	2	30	0.99176	1
GO:0044391	ribosomal subunit	14	113	0.992811	1
GO:0016591	DNA-directed RNA polymerase II, holoenzyme	1	23	0.995253	1
GO:0015630	microtubule cytoskeleton	16	130	0.995859	1
GO:0015934	large ribosomal subunit	2	37	0.998059	1
GO:0000428	DNA-directed RNA polymerase complex	1	27	0.998133	1
GO:0030880	RNA polymerase complex	1	27	0.998133	1
GO:0055029	nuclear DNA-directed RNA polymerase complex	1	27	0.998133	1
GO:0005875	microtubule associated complex	5	62	0.998156	1
GO:0043228	non-membrane-bounded organelle	72	462	0.998556	1
GO:0043232	intracellular non-membrane-bounded organelle	72	462	0.998556	1
GO:0005856	cytoskeleton	18	157	0.999298	1
GO:0044430	cytoskeletal part	5	84	0.999966	1
GO:0005575	cellular_component	1210	5841	1	1

## Sheet: Table S6
Table S6.Molecular function GO terms for genes in the turquoise module
GO ID	Description	out (2182)	All (12084)	pvalue	p.adjust
GO:0003824	catalytic activity	1489	7600	4.86378e-09	2.40757e-06
GO:0016616	oxidoreductase activity, acting on the CH-OH group of donors, NAD or NADP as acceptor	54	156	5.07416e-07	0.000125586
GO:0016491	oxidoreductase activity	299	1307	1.76878e-06	0.000276044
GO:0016614	oxidoreductase activity, acting on CH-OH group of donors	67	216	2.23065e-06	0.000276044
GO:0000166	nucleotide binding	67	232	3.09252e-05	0.00255133
GO:1901265	nucleoside phosphate binding	67	232	3.09252e-05	0.00255133
GO:0016853	isomerase activity	48	158	0.000104111	0.00650585
GO:0043168	anion binding	58	201	0.000105145	0.00650585
GO:0016866	intramolecular transferase activity	17	41	0.00040015	0.0204382
GO:0016829	lyase activity	70	265	0.000412893	0.0204382
GO:0016831	carboxy-lyase activity	17	42	0.000560324	0.0252146
GO:0016780	phosphotransferase activity, for other substituted phosphate groups	6	8	0.000690516	0.0284838
GO:0016903	oxidoreductase activity, acting on the aldehyde or oxo group of donors	16	40	0.00094318	0.0359134
GO:0004738	pyruvate dehydrogenase activity	4	4	0.00106071	0.0375037
GO:0016627	oxidoreductase activity, acting on the CH-CH group of donors	41	147	0.00207469	0.0684648
GO:0016830	carbon-carbon lyase activity	28	92	0.00260672	0.0806455
GO:0016769	transferase activity, transferring nitrogenous groups	15	40	0.00287477	0.0837066
GO:0008047	enzyme activator activity	6	10	0.00371586	0.0968079
GO:0008443	phosphofructokinase activity	6	10	0.00371586	0.0968079
GO:0016765	transferase activity, transferring alkyl or aryl (other than methyl) groups	18	53	0.00405358	0.100326
GO:0016408	C-acyltransferase activity	3	3	0.00588088	0.130486
GO:0016730	oxidoreductase activity, acting on iron-sulfur proteins as donors	3	3	0.00588088	0.130486
GO:0051540	metal cluster binding	23	76	0.00648828	0.130486
GO:0016615	malate dehydrogenase activity	7	14	0.00649423	0.130486
GO:0050308	sugar-phosphatase activity	5	8	0.00659019	0.130486
GO:0016877	ligase activity, forming carbon-sulfur bonds	6	11	0.0069323	0.13198
GO:0016628	oxidoreductase activity, acting on the CH-CH group of donors, NAD or NADP as acceptor	32	116	0.00719945	0.13199
GO:0048037	cofactor binding	27	96	0.00985145	0.17416
GO:0016405	CoA-ligase activity	4	6	0.0116655	0.191298
GO:0016836	hydro-lyase activity	17	54	0.0118585	0.191298
GO:0032553	ribonucleotide binding	11	30	0.0122336	0.191298
GO:0070546	L-phenylalanine aminotransferase activity	5	9	0.0126353	0.191298
GO:0016859	cis-trans isomerase activity	13	38	0.0127532	0.191298
GO:0016835	carbon-oxygen lyase activity	27	99	0.0149435	0.21756
GO:0004180	carboxypeptidase activity	10	27	0.0154017	0.217823
GO:0016874	ligase activity	45	184	0.017255	0.237103
GO:0019200	carbohydrate kinase activity	6	13	0.0185594	0.237103
GO:0016788	hydrolase activity, acting on ester bonds	121	564	0.0197668	0.237103
GO:0008106	alcohol dehydrogenase (NADP+) activity	3	4	0.0203414	0.237103
GO:0009041	uridylate kinase activity	3	4	0.0203414	0.237103
GO:0052592	oxidoreductase activity, acting on CH or CH2 groups, with an iron-sulfur protein as acceptor	3	4	0.0203414	0.237103
GO:0005048	signal sequence binding	5	10	0.0215548	0.237103
GO:0016703	oxidoreductase activity, acting on single donors with incorporation of molecular oxygen, incorporation of one atom of oxygen (internal monooxygenases or internal mixed function oxidases)	5	10	0.0215548	0.237103
GO:0033218	amide binding	5	10	0.0215548	0.237103
GO:0042277	peptide binding	5	10	0.0215548	0.237103
GO:0051536	iron-sulfur cluster binding	15	49	0.0226219	0.242611
GO:0016841	ammonia-lyase activity	4	7	0.0233489	0.242611
GO:0016741	transferase activity, transferring one-carbon groups	58	251	0.0242117	0.242611
GO:0015926	glucosidase activity	13	41	0.0245008	0.242611
GO:0016409	palmitoyltransferase activity	8	21	0.0245061	0.242611
GO:0005249	voltage-gated potassium channel activity	2	2	0.032593	0.286955
GO:0008477	purine nucleosidase activity	2	2	0.032593	0.286955
GO:0010354	homogentisate prenyltransferase activity	2	2	0.032593	0.286955
GO:0016639	oxidoreductase activity, acting on the CH-NH2 group of donors, NAD or NADP as acceptor	2	2	0.032593	0.286955
GO:0016794	diphosphoric monoester hydrolase activity	2	2	0.032593	0.286955
GO:0022843	voltage-gated cation channel activity	2	2	0.032593	0.286955
GO:0016620	oxidoreductase activity, acting on the aldehyde or oxo group of donors, NAD or NADP as acceptor	9	26	0.0330433	0.286955
GO:0016701	oxidoreductase activity, acting on single donors with incorporation of molecular oxygen	14	47	0.0340081	0.290242
GO:0016746	transferase activity, transferring acyl groups	67	302	0.0373822	0.311244
GO:0051213	dioxygenase activity	17	61	0.0387277	0.311244
GO:0016861	intramolecular oxidoreductase activity, interconverting aldoses and ketoses	6	15	0.0391467	0.311244
GO:0008252	nucleotidase activity	4	8	0.0401077	0.311244
GO:0019865	immunoglobulin binding	4	8	0.0401077	0.311244
GO:0004497	monooxygenase activity	22	84	0.0402416	0.311244
GO:0022890	inorganic cation transmembrane transporter activity	36	151	0.043279	0.325412
GO:0008187	poly-pyrimidine tract binding	3	5	0.0440456	0.325412
GO:0019201	nucleotide kinase activity	3	5	0.0440456	0.325412
GO:0004601	peroxidase activity	5	12	0.0494359	0.349582
GO:0016684	oxidoreductase activity, acting on peroxide as acceptor	5	12	0.0494359	0.349582
GO:0016742	hydroxymethyl-, formyl- and related transferase activity	5	12	0.0494359	0.349582
GO:0004659	prenyltransferase activity	6	16	0.0533338	0.363379
GO:0016160	amylase activity	6	16	0.0533338	0.363379
GO:0016229	steroid dehydrogenase activity	7	20	0.0543234	0.363379
GO:0019203	carbohydrate phosphatase activity	7	20	0.0543234	0.363379
GO:0016879	ligase activity, forming carbon-nitrogen bonds	23	92	0.058781	0.387954
GO:0042578	phosphoric ester hydrolase activity	51	233	0.0760427	0.444958
GO:0003727	single-stranded RNA binding	3	6	0.0764258	0.444958
GO:0004033	aldo-keto reductase (NADP) activity	3	6	0.0764258	0.444958
GO:0004448	isocitrate dehydrogenase activity	3	6	0.0764258	0.444958
GO:0005092	GDP-dissociation inhibitor activity	3	6	0.0764258	0.444958
GO:0016774	phosphotransferase activity, carboxyl group as acceptor	3	6	0.0764258	0.444958
GO:0046912	transferase activity, transferring acyl groups, acyl groups converted into alkyl on transfer	3	6	0.0764258	0.444958
GO:0016763	transferase activity, transferring pentosyl groups	11	39	0.0798171	0.444958
GO:0031406	carboxylic acid binding	11	39	0.0798171	0.444958
GO:0043177	organic acid binding	11	39	0.0798171	0.444958
GO:0016811	hydrolase activity, acting on carbon-nitrogen (but not peptide) bonds, in linear amides	8	26	0.0819675	0.444958
GO:0004774	succinate-CoA ligase activity	2	3	0.0860174	0.444958
GO:0016421	CoA carboxylase activity	2	3	0.0860174	0.444958
GO:0016878	acid-thiol ligase activity	2	3	0.0860174	0.444958
GO:0016885	ligase activity, forming carbon-carbon bonds	2	3	0.0860174	0.444958
GO:0035252	UDP-xylosyltransferase activity	2	3	0.0860174	0.444958
GO:0051002	ligase activity, forming nitrogen-metal bonds	2	3	0.0860174	0.444958
GO:0051003	ligase activity, forming nitrogen-metal bonds, forming coordination complexes	2	3	0.0860174	0.444958
GO:0016651	oxidoreductase activity, acting on NAD(P)H	15	58	0.0880769	0.444958
GO:0016671	oxidoreductase activity, acting on a sulfur group of donors, disulfide as acceptor	4	10	0.0891061	0.444958
GO:0016744	transferase activity, transferring aldehyde or ketonic groups	4	10	0.0891061	0.444958
GO:0016868	intramolecular transferase activity, phosphotransferases	4	10	0.0891061	0.444958
GO:0032403	protein complex binding	4	10	0.0891061	0.444958
GO:0019205	nucleobase-containing compound kinase activity	6	18	0.0898904	0.444958
GO:0033764	steroid dehydrogenase activity, acting on the CH-OH group of donors, NAD or NADP as acceptor	6	18	0.0898904	0.444958
GO:0046943	carboxylic acid transmembrane transporter activity	11	40	0.0929239	0.455419
GO:0004620	phospholipase activity	8	27	0.0988532	0.479729
GO:0008168	methyltransferase activity	29	127	0.100672	0.483811
GO:0046873	metal ion transmembrane transporter activity	18	74	0.107472	0.511526
GO:0008483	transaminase activity	9	32	0.108693	0.512409
GO:0016211	ammonia ligase activity	3	7	0.116233	0.537715
GO:0016880	acid-ammonia (or amide) ligase activity	3	7	0.116233	0.537715
GO:0016706	oxidoreductase activity, acting on paired donors, with incorporation or reduction of molecular oxygen, 2-oxoglutarate as one donor, and incorporation of one atom each of oxygen into both donors	8	28	0.117539	0.538452
GO:0016790	thiolester hydrolase activity	4	11	0.120744	0.538452
GO:0016884	carbon-nitrogen ligase activity, with glutamine as amido-N-donor	4	11	0.120744	0.538452
GO:0044212	transcription regulatory region DNA binding	4	11	0.120744	0.538452
GO:0003723	RNA binding	38	175	0.122646	0.542049
GO:0016702	oxidoreductase activity, acting on single donors with incorporation of molecular oxygen, incorporation of two atoms of oxygen	9	33	0.126712	0.55174
GO:0008324	cation transmembrane transporter activity	45	212	0.132107	0.55174
GO:0016799	hydrolase activity, hydrolyzing N-glycosyl compounds	5	16	0.1471	0.55174
GO:0016661	oxidoreductase activity, acting on other nitrogenous compounds as donors	2	4	0.151693	0.55174
GO:0016882	cyclo-ligase activity	2	4	0.151693	0.55174
GO:0016892	endoribonuclease activity, producing 3'-phosphomonoesters	2	4	0.151693	0.55174
GO:0016894	endonuclease activity, active with either ribo- or deoxyribonucleic acids and producing 3'-phosphomonoesters	2	4	0.151693	0.55174
GO:0000975	regulatory region DNA binding	4	12	0.156398	0.55174
GO:0001067	regulatory region nucleic acid binding	4	12	0.156398	0.55174
GO:0008171	O-methyltransferase activity	4	12	0.156398	0.55174
GO:0008514	organic anion transmembrane transporter activity	11	44	0.157338	0.55174
GO:0005244	voltage-gated ion channel activity	3	8	0.161909	0.55174
GO:0016307	phosphatidylinositol phosphate kinase activity	3	8	0.161909	0.55174
GO:0022832	voltage-gated channel activity	3	8	0.161909	0.55174
GO:0030695	GTPase regulator activity	3	8	0.161909	0.55174
GO:0060589	nucleoside-triphosphatase regulator activity	3	8	0.161909	0.55174
GO:0004519	endonuclease activity	13	54	0.163919	0.55174
GO:0008238	exopeptidase activity	14	59	0.166091	0.55174
GO:0004551	nucleotide diphosphatase activity	1	1	0.180569	0.55174
GO:0004567	beta-mannosidase activity	1	1	0.180569	0.55174
GO:0005365	myo-inositol transmembrane transporter activity	1	1	0.180569	0.55174
GO:0005381	iron ion transmembrane transporter activity	1	1	0.180569	0.55174
GO:0005507	copper ion binding	1	1	0.180569	0.55174
GO:0005539	glycosaminoglycan binding	1	1	0.180569	0.55174
GO:0008373	sialyltransferase activity	1	1	0.180569	0.55174
GO:0008641	small protein activating enzyme activity	1	1	0.180569	0.55174
GO:0008905	mannose-phosphate guanylyltransferase activity	1	1	0.180569	0.55174
GO:0008940	nitrate reductase activity	1	1	0.180569	0.55174
GO:0010209	vacuolar sorting signal binding	1	1	0.180569	0.55174
GO:0010436	carotenoid dioxygenase activity	1	1	0.180569	0.55174
GO:0015166	polyol transmembrane transporter activity	1	1	0.180569	0.55174
GO:0015665	alcohol transmembrane transporter activity	1	1	0.180569	0.55174
GO:0015927	trehalase activity	1	1	0.180569	0.55174
GO:0016297	acyl-[acyl-carrier-protein] hydrolase activity	1	1	0.180569	0.55174
GO:0016454	C-palmitoyltransferase activity	1	1	0.180569	0.55174
GO:0016642	oxidoreductase activity, acting on the CH-NH2 group of donors, disulfide as acceptor	1	1	0.180569	0.55174
GO:0016663	oxidoreductase activity, acting on other nitrogenous compounds as donors, oxygen as acceptor	1	1	0.180569	0.55174
GO:0016723	oxidoreductase activity, oxidizing metal ions, NAD or NADP as acceptor	1	1	0.180569	0.55174
GO:0016726	oxidoreductase activity, acting on CH or CH2 groups, NAD or NADP as acceptor	1	1	0.180569	0.55174
GO:0016731	oxidoreductase activity, acting on iron-sulfur proteins as donors, NAD or NADP as acceptor	1	1	0.180569	0.55174
GO:0016856	racemase and epimerase activity, acting on hydroxy acids and derivatives	1	1	0.180569	0.55174
GO:0016869	intramolecular transferase activity, transferring amino groups	1	1	0.180569	0.55174
GO:0018271	biotin-protein ligase activity	1	1	0.180569	0.55174
GO:0044620	ACP phosphopantetheine attachment site binding	1	1	0.180569	0.55174
GO:0050486	intramolecular transferase activity, transferring hydroxy groups	1	1	0.180569	0.55174
GO:0051192	prosthetic group binding	1	1	0.180569	0.55174
GO:0070548	L-glutamine aminotransferase activity	1	1	0.180569	0.55174
GO:0072328	alkene binding	1	1	0.180569	0.55174
GO:0072374	carotene epsilon hydroxylase activity	1	1	0.180569	0.55174
GO:1901618	organic hydroxy compound transmembrane transporter activity	1	1	0.180569	0.55174
GO:0016854	racemase and epimerase activity	6	22	0.193228	0.581615
GO:0005267	potassium channel activity	4	13	0.195359	0.581615
GO:0015079	potassium ion transmembrane transporter activity	4	13	0.195359	0.581615
GO:0070566	adenylyltransferase activity	4	13	0.195359	0.581615
GO:0005342	organic acid transmembrane transporter activity	11	46	0.196222	0.581615
GO:0004713	protein tyrosine kinase activity	7	27	0.202434	0.596459
GO:0016791	phosphatase activity	39	190	0.21066	0.601152
GO:0016634	oxidoreductase activity, acting on the CH-CH group of donors, oxygen as acceptor	3	9	0.211821	0.601152
GO:0016725	oxidoreductase activity, acting on CH or CH2 groups	3	9	0.211821	0.601152
GO:0016837	carbon-oxygen lyase activity, acting on polysaccharides	3	9	0.211821	0.601152
GO:0030246	carbohydrate binding	3	9	0.211821	0.601152
GO:0030247	polysaccharide binding	3	9	0.211821	0.601152
GO:0016705	oxidoreductase activity, acting on paired donors, with incorporation or reduction of molecular oxygen	50	248	0.213702	0.601152
GO:0004721	phosphoprotein phosphatase activity	16	72	0.217276	0.601152
GO:0005506	iron ion binding	2	5	0.223458	0.601152
GO:0008172	S-methyltransferase activity	2	5	0.223458	0.601152
GO:0015085	calcium ion transmembrane transporter activity	2	5	0.223458	0.601152
GO:0015165	pyrimidine nucleotide-sugar transmembrane transporter activity	2	5	0.223458	0.601152
GO:0015368	calcium:cation antiporter activity	2	5	0.223458	0.601152
GO:0016653	oxidoreductase activity, acting on NAD(P)H, heme protein as acceptor	2	5	0.223458	0.601152
GO:0036080	purine nucleotide-sugar transmembrane transporter activity	2	5	0.223458	0.601152
GO:0072509	divalent inorganic cation transmembrane transporter activity	2	5	0.223458	0.601152
GO:0016860	intramolecular oxidoreductase activity	7	28	0.230733	0.617367
GO:0016759	cellulose synthase activity	8	33	0.234786	0.624835
GO:0015077	monovalent inorganic cation transmembrane transporter activity	19	89	0.245802	0.650651
GO:0016655	oxidoreductase activity, acting on NAD(P)H, quinone or similar compound as acceptor	5	19	0.249605	0.657205
GO:0016645	oxidoreductase activity, acting on the CH-NH group of donors	6	24	0.256528	0.664824
GO:0016776	phosphotransferase activity, phosphate group as acceptor	6	24	0.256528	0.664824
GO:0016840	carbon-nitrogen lyase activity	6	24	0.256528	0.664824
GO:0016783	sulfurtransferase activity	3	10	0.264413	0.672025
GO:0016740	transferase activity	546	2960	0.271731	0.672025
GO:0004553	hydrolase activity, hydrolyzing O-glycosyl compounds	43	217	0.273454	0.672025
GO:0046983	protein dimerization activity	19	91	0.279263	0.672025
GO:0016709	oxidoreductase activity, acting on paired donors, with incorporation or reduction of molecular oxygen, NAD(P)H as one donor, and incorporation of one atom of oxygen	12	55	0.282096	0.672025
GO:0022892	substrate-specific transporter activity	87	454	0.284123	0.672025
GO:0008422	beta-glucosidase activity	5	20	0.287147	0.672025
GO:0044877	macromolecular complex binding	5	20	0.287147	0.672025
GO:0016832	aldehyde-lyase activity	6	25	0.290049	0.672025
GO:0022891	substrate-specific transmembrane transporter activity	78	407	0.296401	0.672025
GO:0003973	(S)-2-hydroxy-acid oxidase activity	2	6	0.296975	0.672025
GO:0004470	malic enzyme activity	2	6	0.296975	0.672025
GO:0004558	alpha-1,4-glucosidase activity	2	6	0.296975	0.672025
GO:0005338	nucleotide-sugar transmembrane transporter activity	2	6	0.296975	0.672025
GO:0015171	amino acid transmembrane transporter activity	2	6	0.296975	0.672025
GO:0042285	xylosyltransferase activity	2	6	0.296975	0.672025
GO:0090599	alpha-glucosidase activity	2	6	0.296975	0.672025
GO:0016646	oxidoreductase activity, acting on the CH-NH group of donors, NAD or NADP as acceptor	3	11	0.318288	0.672025
GO:0019104	DNA N-glycosylase activity	3	11	0.318288	0.672025
GO:0004521	endoribonuclease activity	8	36	0.318987	0.672025
GO:0019842	vitamin binding	7	31	0.322006	0.672025
GO:0008081	phosphoric diester hydrolase activity	4	16	0.324526	0.672025
GO:0004133	glycogen debranching enzyme activity	1	2	0.328546	0.672025
GO:0004549	tRNA-specific ribonuclease activity	1	2	0.328546	0.672025
GO:0004661	protein geranylgeranyltransferase activity	1	2	0.328546	0.672025
GO:0008395	steroid hydroxylase activity	1	2	0.328546	0.672025
GO:0009019	tRNA (guanine-N1-)-methyltransferase activity	1	2	0.328546	0.672025
GO:0015098	molybdate ion transmembrane transporter activity	1	2	0.328546	0.672025
GO:0015114	phosphate ion transmembrane transporter activity	1	2	0.328546	0.672025
GO:0015198	oligopeptide transporter activity	1	2	0.328546	0.672025
GO:0016289	CoA hydrolase activity	1	2	0.328546	0.672025
GO:0016636	oxidoreductase activity, acting on the CH-CH group of donors, iron-sulfur protein as acceptor	1	2	0.328546	0.672025
GO:0016713	oxidoreductase activity, acting on paired donors, with incorporation or reduction of molecular oxygen, reduced iron-sulfur protein as one donor, and incorporation of one atom of oxygen	1	2	0.328546	0.672025
GO:0016743	carboxyl- or carbamoyltransferase activity	1	2	0.328546	0.672025
GO:0016987	sigma factor activity	1	2	0.328546	0.672025
GO:0017022	myosin binding	1	2	0.328546	0.672025
GO:0017069	snRNA binding	1	2	0.328546	0.672025
GO:0017169	CDP-alcohol phosphatidyltransferase activity	1	2	0.328546	0.672025
GO:0022829	wide pore channel activity	1	2	0.328546	0.672025
GO:0031127	alpha-(1,2)-fucosyltransferase activity	1	2	0.328546	0.672025
GO:0032029	myosin tail binding	1	2	0.328546	0.672025
GO:0032036	myosin heavy chain binding	1	2	0.328546	0.672025
GO:0033765	steroid dehydrogenase activity, acting on the CH-CH group of donors	1	2	0.328546	0.672025
GO:0035173	histone kinase activity	1	2	0.328546	0.672025
GO:0035174	histone serine kinase activity	1	2	0.328546	0.672025
GO:0036361	racemase activity, acting on amino acids and derivatives	1	2	0.328546	0.672025
GO:0036440	citrate synthase activity	1	2	0.328546	0.672025
GO:0042562	hormone binding	1	2	0.328546	0.672025
GO:0047429	nucleoside-triphosphate diphosphatase activity	1	2	0.328546	0.672025
GO:0047661	amino-acid racemase activity	1	2	0.328546	0.672025
GO:0097506	deaminated base DNA N-glycosylase activity	1	2	0.328546	0.672025
GO:0046906	tetrapyrrole binding	56	293	0.340283	0.693169
GO:0004540	ribonuclease activity	9	42	0.342934	0.695707
GO:0008194	UDP-glycosyltransferase activity	20	101	0.362418	0.714021
GO:0015605	organophosphate ester transmembrane transporter activity	5	22	0.364542	0.714021
GO:0016638	oxidoreductase activity, acting on the CH-NH2 group of donors	5	22	0.364542	0.714021
GO:1901677	phosphate transmembrane transporter activity	5	22	0.364542	0.714021
GO:0015075	ion transmembrane transporter activity	69	366	0.365055	0.714021
GO:0016747	transferase activity, transferring acyl groups other than amino-acyl groups	35	182	0.368579	0.714021
GO:0003905	alkylbase DNA N-glycosylase activity	2	7	0.369271	0.714021
GO:0008134	transcription factor binding	2	7	0.369271	0.714021
GO:0016417	S-acyltransferase activity	2	7	0.369271	0.714021
GO:0016717	oxidoreductase activity, acting on paired donors, with oxidation of a pair of donors resulting in the reduction of molecular oxygen to two molecules of water	2	7	0.369271	0.714021
GO:0019901	protein kinase binding	2	7	0.369271	0.714021
GO:0043733	DNA-3-methylbase glycosylase activity	2	7	0.369271	0.714021
GO:0019888	protein phosphatase regulator activity	3	12	0.372252	0.716983
GO:0004702	receptor signaling protein serine/threonine kinase activity	7	33	0.385796	0.737332
GO:0005057	receptor signaling protein activity	7	33	0.385796	0.737332
GO:0098772	molecular function regulator	26	135	0.391848	0.743793
GO:0016846	carbon-sulfur lyase activity	6	28	0.39428	0.743793
GO:0016798	hydrolase activity, acting on glycosyl bonds	73	391	0.395127	0.743793
GO:0004518	nuclease activity	23	119	0.395187	0.743793
GO:0004674	protein serine/threonine kinase activity	20	103	0.398503	0.747192
GO:0005543	phospholipid binding	8	39	0.407706	0.761565
GO:0008509	anion transmembrane transporter activity	16	82	0.409558	0.762148
GO:0030234	enzyme regulator activity	23	120	0.412086	0.763979
GO:0008378	galactosyltransferase activity	4	18	0.413788	0.764272
GO:0016787	hydrolase activity	436	2394	0.422875	0.768926
GO:0016857	racemase and epimerase activity, acting on carbohydrates and derivatives	3	13	0.42532	0.768926
GO:0016899	oxidoreductase activity, acting on the CH-OH group of donors, oxygen as acceptor	3	13	0.42532	0.768926
GO:0004629	phospholipase C activity	2	8	0.438392	0.768926
GO:0031420	alkali metal ion binding	2	8	0.438392	0.768926
GO:0052736	beta-glucanase activity	2	8	0.438392	0.768926
GO:0008233	peptidase activity	78	424	0.447035	0.768926
GO:0004029	aldehyde dehydrogenase (NAD) activity	1	3	0.44981	0.768926
GO:0004152	dihydroorotate dehydrogenase activity	1	3	0.44981	0.768926
GO:0008028	monocarboxylic acid transmembrane transporter activity	1	3	0.44981	0.768926
GO:0008318	protein prenyltransferase activity	1	3	0.44981	0.768926
GO:0008417	fucosyltransferase activity	1	3	0.44981	0.768926
GO:0016635	oxidoreductase activity, acting on the CH-CH group of donors, quinone or related compound as acceptor	1	3	0.44981	0.768926
GO:0016670	oxidoreductase activity, acting on a sulfur group of donors, oxygen as acceptor	1	3	0.44981	0.768926
GO:0016722	oxidoreductase activity, oxidizing metal ions	1	3	0.44981	0.768926
GO:0016748	succinyltransferase activity	1	3	0.44981	0.768926
GO:0016751	S-succinyltransferase activity	1	3	0.44981	0.768926
GO:0043565	sequence-specific DNA binding	1	3	0.44981	0.768926
GO:0052834	inositol monophosphate phosphatase activity	1	3	0.44981	0.768926
GO:0070567	cytidylyltransferase activity	1	3	0.44981	0.768926
GO:0080161	auxin transmembrane transporter activity	1	3	0.44981	0.768926
GO:0046527	glucosyltransferase activity	16	84	0.450554	0.768926
GO:0052689	carboxylic ester hydrolase activity	18	95	0.452035	0.768926
GO:0070011	peptidase activity, acting on L-amino acid peptides	76	414	0.45639	0.770398
GO:0005261	cation channel activity	4	19	0.45757	0.770398
GO:0016782	transferase activity, transferring sulfur-containing groups	4	19	0.45757	0.770398
GO:0008289	lipid binding	10	52	0.468759	0.786561
GO:0043167	ion binding	475	2625	0.487061	0.814511
GO:0016209	antioxidant activity	20	108	0.489592	0.815987
GO:0016810	hydrolase activity, acting on carbon-nitrogen (but not peptide) bonds	12	64	0.493464	0.81968
GO:0016891	endoribonuclease activity, producing 5'-phosphomonoesters	6	31	0.497913	0.824304
GO:0005088	Ras guanyl-nucleotide exchange factor activity	2	9	0.503127	0.830159
GO:0015078	hydrogen ion transmembrane transporter activity	9	48	0.508975	0.834246
GO:0019829	cation-transporting ATPase activity	9	48	0.508975	0.834246
GO:0005085	guanyl-nucleotide exchange factor activity	3	15	0.525851	0.844239
GO:0016881	acid-amino acid ligase activity	3	15	0.525851	0.844239
GO:0019208	phosphatase regulator activity	3	15	0.525851	0.844239
GO:0042625	ATPase coupled ion transmembrane transporter activity	9	49	0.535761	0.844239
GO:0016298	lipase activity	12	66	0.539857	0.844239
GO:0004312	fatty acid synthase activity	4	21	0.54125	0.844239
GO:0016893	endonuclease activity, active with either ribo- or deoxyribonucleic acids and producing 5'-phosphomonoesters	7	38	0.542809	0.844239
GO:0015197	peptide transporter activity	1	4	0.549182	0.844239
GO:0015645	fatty acid ligase activity	1	4	0.549182	0.844239
GO:0015928	fucosidase activity	1	4	0.549182	0.844239
GO:0016418	S-acetyltransferase activity	1	4	0.549182	0.844239
GO:0016647	oxidoreductase activity, acting on the CH-NH group of donors, oxygen as acceptor	1	4	0.549182	0.844239
GO:0016712	oxidoreductase activity, acting on paired donors, with incorporation or reduction of molecular oxygen, reduced flavin or flavoprotein as one donor, and incorporation of one atom of oxygen	1	4	0.549182	0.844239
GO:0016812	hydrolase activity, acting on carbon-nitrogen (but not peptide) bonds, in cyclic amides	1	4	0.549182	0.844239
GO:0016855	racemase and epimerase activity, acting on amino acids and derivatives	1	4	0.549182	0.844239
GO:0019213	deacetylase activity	1	4	0.549182	0.844239
GO:0019887	protein kinase regulator activity	1	4	0.549182	0.844239
GO:0033558	protein deacetylase activity	1	4	0.549182	0.844239
GO:0051765	inositol tetrakisphosphate kinase activity	1	4	0.549182	0.844239
GO:0070569	uridylyltransferase activity	1	4	0.549182	0.844239
GO:0005198	structural molecule activity	51	285	0.553449	0.848165
GO:0003779	actin binding	2	10	0.562805	0.851953
GO:0008094	DNA-dependent ATPase activity	2	10	0.562805	0.851953
GO:0035250	UDP-galactosyltransferase activity	2	10	0.562805	0.851953
GO:1901505	carbohydrate derivative transporter activity	2	10	0.562805	0.851953
GO:0016757	transferase activity, transferring glycosyl groups	81	456	0.585753	0.879305
GO:0003678	DNA helicase activity	3	17	0.61582	0.879305
GO:0004866	endopeptidase inhibitor activity	3	17	0.61582	0.879305
GO:0008173	RNA methyltransferase activity	3	17	0.61582	0.879305
GO:0030414	peptidase inhibitor activity	3	17	0.61582	0.879305
GO:0019787	ubiquitin-like protein transferase activity	21	121	0.617008	0.879305
GO:0015491	cation:cation antiporter activity	2	11	0.617143	0.879305
GO:0019206	nucleoside kinase activity	2	11	0.617143	0.879305
GO:0004673	protein histidine kinase activity	4	23	0.617778	0.879305
GO:0004857	enzyme inhibitor activity	4	23	0.617778	0.879305
GO:0015932	nucleobase-containing compound transmembrane transporter activity	4	23	0.617778	0.879305
GO:0016775	phosphotransferase activity, nitrogenous group as acceptor	4	23	0.617778	0.879305
GO:0016667	oxidoreductase activity, acting on a sulfur group of donors	18	104	0.619038	0.879305
GO:0017076	purine nucleotide binding	5	29	0.620962	0.879305
GO:0016875	ligase activity, forming carbon-oxygen bonds	11	64	0.622776	0.879305
GO:0016876	ligase activity, forming aminoacyl-tRNA and related compounds	11	64	0.622776	0.879305
GO:0008320	protein transmembrane transporter activity	1	5	0.630613	0.879305
GO:0008565	protein transporter activity	1	5	0.630613	0.879305
GO:0008649	rRNA methyltransferase activity	1	5	0.630613	0.879305
GO:0016755	transferase activity, transferring amino-acyl groups	1	5	0.630613	0.879305
GO:0016863	intramolecular oxidoreductase activity, transposing C=C bonds	1	5	0.630613	0.879305
GO:0016872	intramolecular lyase activity	1	5	0.630613	0.879305
GO:0019843	rRNA binding	1	5	0.630613	0.879305
GO:0022884	macromolecule transmembrane transporter activity	1	5	0.630613	0.879305
GO:0046992	oxidoreductase activity, acting on X-H and Y-H to form an X-Y bond	1	5	0.630613	0.879305
GO:0046993	oxidoreductase activity, acting on X-H and Y-H to form an X-Y bond, with oxygen as acceptor	1	5	0.630613	0.879305
GO:0050664	oxidoreductase activity, acting on NAD(P)H, oxygen as acceptor	1	5	0.630613	0.879305
GO:0070568	guanylyltransferase activity	1	5	0.630613	0.879305
GO:0008135	translation factor activity, RNA binding	15	88	0.64095	0.891208
GO:0016410	N-acyltransferase activity	5	30	0.652381	0.904561
GO:0015215	nucleotide transmembrane transporter activity	3	18	0.656227	0.907352
GO:0003690	double-stranded DNA binding	2	12	0.666121	0.913379
GO:0004683	calmodulin-dependent protein kinase activity	2	12	0.666121	0.913379
GO:0015298	solute:cation antiporter activity	2	12	0.666121	0.913379
GO:0004175	endopeptidase activity	45	262	0.671052	0.915606
GO:0005515	protein binding	145	827	0.672041	0.915606
GO:0035251	UDP-glucosyltransferase activity	7	43	0.680373	0.915606
GO:0061134	peptidase regulator activity	3	19	0.693475	0.915606
GO:0061135	endopeptidase regulator activity	3	19	0.693475	0.915606
GO:0000990	transcription factor activity, core RNA polymerase binding	1	6	0.69734	0.915606
GO:0000996	core DNA-dependent RNA polymerase binding promoter specificity activity	1	6	0.69734	0.915606
GO:0004003	ATP-dependent DNA helicase activity	1	6	0.69734	0.915606
GO:0005253	anion channel activity	1	6	0.69734	0.915606
GO:0005254	chloride channel activity	1	6	0.69734	0.915606
GO:0008026	ATP-dependent helicase activity	1	6	0.69734	0.915606
GO:0015929	hexosaminidase activity	1	6	0.69734	0.915606
GO:0016423	tRNA (guanine) methyltransferase activity	1	6	0.69734	0.915606
GO:0031559	oxidosqualene cyclase activity	1	6	0.69734	0.915606
GO:0052745	inositol phosphate phosphatase activity	1	6	0.69734	0.915606
GO:0070035	purine NTP-dependent helicase activity	1	6	0.69734	0.915606
GO:0015036	disulfide oxidoreductase activity	12	74	0.706016	0.922483
GO:0004520	endodeoxyribonuclease activity	2	13	0.709903	0.922483
GO:0043566	structure-specific DNA binding	2	13	0.709903	0.922483
GO:0008374	O-acyltransferase activity	5	32	0.710032	0.922483
GO:0008276	protein methyltransferase activity	4	26	0.716381	0.928295
GO:0016758	transferase activity, transferring hexosyl groups	37	221	0.722173	0.933357
GO:0015103	inorganic anion transmembrane transporter activity	5	33	0.736201	0.936144
GO:0004536	deoxyribonuclease activity	2	14	0.748767	0.936144
GO:0016641	oxidoreductase activity, acting on the CH-NH2 group of donors, oxygen as acceptor	2	14	0.748767	0.936144
GO:0016843	amine-lyase activity	2	14	0.748767	0.936144
GO:0000295	adenine nucleotide transmembrane transporter activity	1	7	0.752019	0.936144
GO:0004611	phosphoenolpyruvate carboxykinase activity	1	7	0.752019	0.936144
GO:0015108	chloride transmembrane transporter activity	1	7	0.752019	0.936144
GO:0015216	purine nucleotide transmembrane transporter activity	1	7	0.752019	0.936144
GO:0016833	oxo-acid-lyase activity	1	7	0.752019	0.936144
GO:0016888	endodeoxyribonuclease activity, producing 5'-phosphomonoesters	1	7	0.752019	0.936144
GO:0019207	kinase regulator activity	1	7	0.752019	0.936144
GO:0019783	ubiquitin-like protein-specific protease activity	1	7	0.752019	0.936144
GO:0044822	poly(A) RNA binding	1	7	0.752019	0.936144
GO:0051766	inositol trisphosphate kinase activity	1	7	0.752019	0.936144
GO:0015925	galactosidase activity	3	21	0.758642	0.936144
GO:0016278	lysine N-methyltransferase activity	3	21	0.758642	0.936144
GO:0016279	protein-lysine N-methyltransferase activity	3	21	0.758642	0.936144
GO:0016820	hydrolase activity, acting on acid anhydrides, catalyzing transmembrane movement of substances	9	59	0.762153	0.936144
GO:0042626	ATPase activity, coupled to transmembrane movement of substances	9	59	0.762153	0.936144
GO:0043492	ATPase activity, coupled to movement of substances	9	59	0.762153	0.936144
GO:0046915	transition metal ion transmembrane transporter activity	3	22	0.786767	0.962017
GO:0004812	aminoacyl-tRNA ligase activity	9	61	0.796374	0.962017
GO:0004576	oligosaccharyl transferase activity	1	8	0.796822	0.962017
GO:0008079	translation termination factor activity	1	8	0.796822	0.962017
GO:0008175	tRNA methyltransferase activity	1	8	0.796822	0.962017
GO:0008236	serine-type peptidase activity	1	8	0.796822	0.962017
GO:0017171	serine hydrolase activity	1	8	0.796822	0.962017
GO:0043169	cation binding	422	2415	0.805377	0.96998
GO:0008080	N-acetyltransferase activity	3	23	0.812115	0.974622
GO:0099516	ion antiporter activity	2	16	0.813169	0.974622
GO:0008757	S-adenosylmethionine-dependent methyltransferase activity	7	50	0.823123	0.984169
GO:0003712	transcription cofactor activity	1	9	0.833534	0.98708
GO:0008234	cysteine-type peptidase activity	1	9	0.833534	0.98708
GO:0008408	3'-5' exonuclease activity	1	9	0.833534	0.98708
GO:0016778	diphosphotransferase activity	1	9	0.833534	0.98708
GO:0015297	antiporter activity	2	17	0.839483	0.991752
GO:0008170	N-methyltransferase activity	4	32	0.854839	1
GO:0004386	helicase activity	3	25	0.855193	1
GO:0019900	kinase binding	5	39	0.857526	1
GO:0004871	signal transducer activity	13	91	0.860353	1
GO:0004645	phosphorylase activity	1	10	0.863615	1
GO:0043021	ribonucleoprotein complex binding	1	10	0.863615	1
GO:0022857	transmembrane transporter activity	99	603	0.870952	1
GO:0003677	DNA binding	41	263	0.872516	1
GO:0016814	hydrolase activity, acting on carbon-nitrogen (but not peptide) bonds, in cyclic amidines	2	19	0.882262	1
GO:0000988	transcription factor activity, protein binding	4	34	0.88595	1
GO:0015923	mannosidase activity	1	11	0.888263	1
GO:0050136	NADH dehydrogenase (quinone) activity	1	11	0.888263	1
GO:0008092	cytoskeletal protein binding	16	114	0.89636	1
GO:0016411	acylglycerol O-acyltransferase activity	2	20	0.899448	1
GO:0005215	transporter activity	109	669	0.899485	1
GO:0000989	transcription factor activity, transcription factor binding	3	28	0.903589	1
GO:0003954	NADH dehydrogenase activity	1	12	0.908457	1
GO:0035091	phosphatidylinositol binding	1	12	0.908457	1
GO:0015399	primary active transmembrane transporter activity	13	97	0.912362	1
GO:0015405	P-P-bond-hydrolysis-driven transmembrane transporter activity	13	97	0.912362	1
GO:0016838	carbon-oxygen lyase activity, acting on phosphates	3	29	0.916134	1
GO:0016779	nucleotidyltransferase activity	18	131	0.924121	1
GO:0008375	acetylglucosaminyltransferase activity	1	13	0.925004	1
GO:0016679	oxidoreductase activity, acting on diphenols and related substances as donors	6	53	0.934931	1
GO:0016682	oxidoreductase activity, acting on diphenols and related substances as donors, oxygen as acceptor	6	53	0.934931	1
GO:0004527	exonuclease activity	2	23	0.937964	1
GO:0005102	receptor binding	1	14	0.93856	1
GO:0016668	oxidoreductase activity, acting on a sulfur group of donors, NAD(P) as acceptor	1	14	0.93856	1
GO:0042623	ATPase activity, coupled	28	200	0.948561	1
GO:0005319	lipid transporter activity	1	15	0.949667	1
GO:0060089	molecular transducer activity	9	77	0.952505	1
GO:0001071	nucleic acid binding transcription factor activity	45	307	0.952793	1
GO:0016887	ATPase activity	28	202	0.954867	1
GO:0044389	ubiquitin-like protein ligase binding	1	16	0.958767	1
GO:0003774	motor activity	6	58	0.963672	1
GO:0034062	RNA polymerase activity	6	61	0.974779	1
GO:0015631	tubulin binding	8	76	0.975288	1
GO:0016772	transferase activity, transferring phosphorus-containing groups	260	1596	0.978378	1
GO:0017111	nucleoside-triphosphatase activity	91	607	0.982401	1
GO:0015267	channel activity	8	79	0.98245	1
GO:0022803	passive transmembrane transporter activity	8	79	0.98245	1
GO:0016407	acetyltransferase activity	6	64	0.982669	1
GO:0022836	gated channel activity	4	49	0.984766	1
GO:0016817	hydrolase activity, acting on acid anhydrides	121	794	0.98677	1
GO:0016818	hydrolase activity, acting on acid anhydrides, in phosphorus-containing anhydrides	118	782	0.98982	1
GO:0003676	nucleic acid binding	251	1568	0.989879	1
GO:0046914	transition metal ion binding	236	1481	0.990065	1
GO:0005216	ion channel activity	7	77	0.991066	1
GO:0022838	substrate-specific channel activity	7	77	0.991066	1
GO:0022804	active transmembrane transporter activity	28	227	0.992799	1
GO:0036094	small molecule binding	516	3104	0.99285	1
GO:0016462	pyrophosphatase activity	116	778	0.992945	1
GO:0034061	DNA polymerase activity	2	36	0.99318	1
GO:0046872	metal ion binding	305	1895	0.993353	1
GO:0038023	signaling receptor activity	1	26	0.994393	1
GO:0015291	secondary active transmembrane transporter activity	13	127	0.994963	1
GO:0019899	enzyme binding	7	82	0.995291	1
GO:0016301	kinase activity	198	1279	0.995479	1
GO:0016773	phosphotransferase activity, alcohol group as acceptor	156	1045	0.997803	1
GO:0001871	pattern binding	5	74	0.99862	1
GO:0004872	receptor activity	2	47	0.999037	1
GO:0005231	excitatory extracellular ligand-gated ion channel activity	1	37	0.999377	1
GO:0005230	extracellular ligand-gated ion channel activity	1	41	0.99972	1
GO:0015276	ligand-gated ion channel activity	1	41	0.99972	1
GO:0022834	ligand-gated channel activity	1	41	0.99972	1
GO:0004672	protein kinase activity	141	998	0.99977	1
GO:0099600	transmembrane receptor activity	1	44	0.999846	1
GO:0097367	carbohydrate derivative binding	391	2526	0.999945	1
GO:0097159	organic cyclic compound binding	804	4902	0.999961	1
GO:1901363	heterocyclic compound binding	751	4613	0.999973	1
GO:0001883	purine nucleoside binding	379	2478	0.999979	1
GO:0032549	ribonucleoside binding	379	2478	0.999979	1
GO:0032550	purine ribonucleoside binding	379	2478	0.999979	1
GO:0001882	nucleoside binding	379	2485	0.999985	1
GO:0005488	binding	1321	7815	0.999996	1
GO:0003674	molecular_function	2182	12084	1	1

## Sheet: Table S7
Table S7.Biological process GO terms for genes in the turquoise module
GO ID	Description	out (2016)	All (10751)	pvalue	p.adjust
GO:0044710	single-organism metabolic process	691	3036	2.72974e-11	3.58961e-08
GO:0019752	carboxylic acid metabolic process	161	545	2.54218e-10	1.63125e-07
GO:0006082	organic acid metabolic process	163	558	4.96199e-10	1.63125e-07
GO:0043436	oxoacid metabolic process	163	558	4.96199e-10	1.63125e-07
GO:0006091	generation of precursor metabolites and energy	64	171	6.21475e-09	1.63448e-06
GO:0008152	metabolic process	1613	8109	4.00741e-08	8.78291e-06
GO:0044281	small molecule metabolic process	313	1305	2.92507e-07	5.4162e-05
GO:0051704	multi-organism process	80	251	3.29502e-07	5.4162e-05
GO:0051707	response to other organism	65	192	3.84339e-07	5.61561e-05
GO:0009605	response to external stimulus	82	261	4.61384e-07	5.68105e-05
GO:0043207	response to external biotic stimulus	65	193	4.75221e-07	5.68105e-05
GO:0006629	lipid metabolic process	109	377	7.15922e-07	7.36368e-05
GO:0009607	response to biotic stimulus	66	199	7.27969e-07	7.36368e-05
GO:0044711	single-organism biosynthetic process	100	340	8.76831e-07	8.23595e-05
GO:0044255	cellular lipid metabolic process	94	318	1.46596e-06	0.000128516
GO:0010035	response to inorganic substance	63	194	2.88519e-06	0.000223201
GO:0044723	single-organism carbohydrate metabolic process	62	190	2.88549e-06	0.000223201
GO:0010038	response to metal ion	54	162	6.14306e-06	0.000448785
GO:0032787	monocarboxylic acid metabolic process	66	211	7.05123e-06	0.00046463
GO:0009628	response to abiotic stimulus	111	403	7.06662e-06	0.00046463
GO:0009617	response to bacterium	31	81	2.98828e-05	0.00187123
GO:0009314	response to radiation	50	155	3.61153e-05	0.00215871
GO:0042221	response to chemical	156	624	4.13062e-05	0.00236164
GO:0044699	single-organism process	1056	5212	5.58884e-05	0.00306222
GO:1901605	alpha-amino acid metabolic process	52	171	0.000144039	0.00757643
GO:0043648	dicarboxylic acid metabolic process	13	25	0.000184977	0.00935556
GO:0005975	carbohydrate metabolic process	94	357	0.000213872	0.0104164
GO:0044550	secondary metabolite biosynthetic process	12	23	0.000315512	0.0148178
GO:0006720	isoprenoid metabolic process	24	64	0.000329599	0.0149456
GO:0044283	small molecule biosynthetic process	40	127	0.000366425	0.0160616
GO:0006558	L-phenylalanine metabolic process	7	10	0.000568579	0.0233651
GO:1902221	erythrose 4-phosphate/phosphoenolpyruvate family amino acid metabolic process	7	10	0.000568579	0.0233651
GO:0016108	tetraterpenoid metabolic process	8	13	0.000788151	0.0310507
GO:0006520	cellular amino acid metabolic process	77	293	0.000817606	0.0310507
GO:0005996	monosaccharide metabolic process	29	87	0.000826445	0.0310507
GO:0006631	fatty acid metabolic process	44	149	0.000895278	0.032412
GO:1901700	response to oxygen-containing compound	38	124	0.000911974	0.032412
GO:0098542	defense response to other organism	16	39	0.00103861	0.0359413
GO:0008652	cellular amino acid biosynthetic process	24	70	0.00145342	0.0490063
GO:0044237	cellular metabolic process	1036	5203	0.00154654	0.0508425
GO:0044282	small molecule catabolic process	17	44	0.00161802	0.0510206
GO:0016053	organic acid biosynthetic process	34	111	0.00166835	0.0510206
GO:0046394	carboxylic acid biosynthetic process	34	111	0.00166835	0.0510206
GO:0009416	response to light stimulus	36	121	0.00218069	0.0651728
GO:0051188	cofactor biosynthetic process	26	81	0.002743	0.0768209
GO:0009699	phenylpropanoid biosynthetic process	8	15	0.00275566	0.0768209
GO:0051186	cofactor metabolic process	41	144	0.00279173	0.0768209
GO:0009069	serine family amino acid metabolic process	14	35	0.00280411	0.0768209
GO:1901566	organonitrogen compound biosynthetic process	97	399	0.00292307	0.0784457
GO:0001101	response to acid chemical	54	202	0.00311591	0.0819483
GO:0044763	single-organism cellular process	689	3398	0.00331633	0.0842097
GO:1901137	carbohydrate derivative biosynthetic process	32	107	0.00341125	0.0842097
GO:0006188	IMP biosynthetic process	5	7	0.00345804	0.0842097
GO:0046040	IMP metabolic process	5	7	0.00345804	0.0842097
GO:0016109	tetraterpenoid biosynthetic process	6	10	0.00453146	0.108343
GO:0006164	purine nucleotide biosynthetic process	18	52	0.00487012	0.112355
GO:0009152	purine ribonucleotide biosynthetic process	18	52	0.00487012	0.112355
GO:0019852	L-ascorbic acid metabolic process	4	5	0.0052435	0.118883
GO:0072522	purine-containing compound biosynthetic process	19	57	0.0061816	0.137776
GO:0006109	regulation of carbohydrate metabolic process	3	3	0.00658567	0.144336
GO:0015980	energy derivation by oxidation of organic compounds	17	50	0.00750146	0.158192
GO:0033014	tetrapyrrole biosynthetic process	12	31	0.00750704	0.158192
GO:0019318	hexose metabolic process	20	62	0.00757876	0.158192
GO:0009451	RNA modification	26	87	0.00789179	0.162152
GO:0016054	organic acid catabolic process	9	21	0.00938459	0.186981
GO:0046395	carboxylic acid catabolic process	9	21	0.00938459	0.186981
GO:0006721	terpenoid metabolic process	14	40	0.0110879	0.217621
GO:0006779	porphyrin-containing compound biosynthetic process	11	29	0.0122297	0.233074
GO:0009060	aerobic respiration	11	29	0.0122297	0.233074
GO:0005985	sucrose metabolic process	4	6	0.0133916	0.248028
GO:0006090	pyruvate metabolic process	4	6	0.0133916	0.248028
GO:0045333	cellular respiration	14	41	0.0139986	0.248229
GO:0033013	tetrapyrrole metabolic process	15	45	0.0141491	0.248229
GO:0006979	response to oxidative stress	16	49	0.014152	0.248229
GO:0007067	mitotic nuclear division	6	12	0.0141576	0.248229
GO:1901564	organonitrogen compound metabolic process	232	1091	0.014696	0.253687
GO:0000070	mitotic sister chromatid segregation	5	9	0.0148547	0.253687
GO:0016051	carbohydrate biosynthetic process	8	19	0.0159392	0.265318
GO:0016114	terpenoid biosynthetic process	8	19	0.0159392	0.265318
GO:0008299	isoprenoid biosynthetic process	9	23	0.0182693	0.300287
GO:0015988	energy coupled proton transmembrane transport, against electrochemical gradient	7	16	0.0189535	0.300287
GO:0044242	cellular lipid catabolic process	7	16	0.0189535	0.300287
GO:1902600	hydrogen ion transmembrane transport	7	16	0.0189535	0.300287
GO:0055114	oxidation-reduction process	22	76	0.0200672	0.314148
GO:0044272	sulfur compound biosynthetic process	12	35	0.0213874	0.322685
GO:0006778	porphyrin-containing compound metabolic process	14	43	0.0215445	0.322685
GO:0005984	disaccharide metabolic process	13	39	0.0215941	0.322685
GO:0018208	peptidyl-proline modification	13	39	0.0215941	0.322685
GO:0046165	alcohol biosynthetic process	6	13	0.0221844	0.323638
GO:0010109	regulation of photosynthesis	3	4	0.0226424	0.323638
GO:0032196	transposition	3	4	0.0226424	0.323638
GO:1990066	energy quenching	3	4	0.0226424	0.323638
GO:0006732	coenzyme metabolic process	27	99	0.023655	0.330131
GO:0098655	cation transmembrane transport	9	24	0.0244813	0.330131
GO:0098660	inorganic ion transmembrane transport	9	24	0.0244813	0.330131
GO:0098662	inorganic cation transmembrane transport	9	24	0.0244813	0.330131
GO:0006544	glycine metabolic process	5	10	0.0251779	0.330131
GO:0006730	one-carbon metabolic process	5	10	0.0251779	0.330131
GO:0009629	response to gravity	5	10	0.0251779	0.330131
GO:0009167	purine ribonucleoside monophosphate metabolic process	10	28	0.0258166	0.330131
GO:0009168	purine ribonucleoside monophosphate biosynthetic process	10	28	0.0258166	0.330131
GO:0009620	response to fungus	14	44	0.0262998	0.330131
GO:0009812	flavonoid metabolic process	11	32	0.0265192	0.330131
GO:0006547	histidine metabolic process	4	7	0.0266364	0.330131
GO:0052803	imidazole-containing compound metabolic process	4	7	0.0266364	0.330131
GO:0009311	oligosaccharide metabolic process	13	40	0.0266527	0.330131
GO:0005982	starch metabolic process	7	17	0.0271134	0.330131
GO:0016042	lipid catabolic process	7	17	0.0271134	0.330131
GO:0009062	fatty acid catabolic process	6	14	0.0327865	0.388407
GO:0072329	monocarboxylic acid catabolic process	6	14	0.0327865	0.388407
GO:0006970	response to osmotic stress	39	157	0.0342365	0.388407
GO:0006635	fatty acid beta-oxidation	2	2	0.0351486	0.388407
GO:0006892	post-Golgi vesicle-mediated transport	2	2	0.0351486	0.388407
GO:0007029	endoplasmic reticulum organization	2	2	0.0351486	0.388407
GO:0009073	aromatic amino acid family biosynthetic process	2	2	0.0351486	0.388407
GO:0010675	regulation of cellular carbohydrate metabolic process	2	2	0.0351486	0.388407
GO:0019395	fatty acid oxidation	2	2	0.0351486	0.388407
GO:0034440	lipid oxidation	2	2	0.0351486	0.388407
GO:0043255	regulation of carbohydrate biosynthetic process	2	2	0.0351486	0.388407
GO:0032535	regulation of cellular component size	7	18	0.0373639	0.406063
GO:0090066	regulation of anatomical structure size	7	18	0.0373639	0.406063
GO:0006952	defense response	23	85	0.0378858	0.408359
GO:0000819	sister chromatid segregation	5	11	0.0391619	0.418682
GO:0000302	response to reactive oxygen species	12	38	0.0403138	0.425284
GO:0009072	aromatic amino acid family metabolic process	9	26	0.0411106	0.425284
GO:0015979	photosynthesis	9	26	0.0411106	0.425284
GO:0009126	purine nucleoside monophosphate metabolic process	10	30	0.0413965	0.425284
GO:0009127	purine nucleoside monophosphate biosynthetic process	10	30	0.0413965	0.425284
GO:0000271	polysaccharide biosynthetic process	6	15	0.0461913	0.460163
GO:0006972	hyperosmotic response	6	15	0.0461913	0.460163
GO:0009746	response to hexose	6	15	0.0461913	0.460163
GO:0034284	response to monosaccharide	6	15	0.0461913	0.460163
GO:0009639	response to red or far red light	12	39	0.0486337	0.477119
GO:0009683	indoleacetic acid metabolic process	3	5	0.0487407	0.477119
GO:0012501	programmed cell death	7	19	0.0498617	0.477119
GO:0009260	ribonucleotide biosynthetic process	18	65	0.0500703	0.477119
GO:0018193	peptidyl-amino acid modification	18	65	0.0500703	0.477119
GO:0046390	ribose phosphate biosynthetic process	18	65	0.0500703	0.477119
GO:0000278	mitotic cell cycle	15	52	0.0506889	0.479539
GO:0000097	sulfur amino acid biosynthetic process	8	23	0.0514575	0.48256
GO:0000096	sulfur amino acid metabolic process	9	27	0.0517422	0.48256
GO:0016567	protein ubiquitination	5	12	0.0570221	0.528057
GO:0009156	ribonucleoside monophosphate biosynthetic process	12	40	0.0580541	0.530147
GO:0009161	ribonucleoside monophosphate metabolic process	12	40	0.0580541	0.530147
GO:0009743	response to carbohydrate	10	32	0.0623965	0.565871
GO:1901293	nucleoside phosphate biosynthetic process	22	85	0.0644513	0.578853
GO:0007568	aging	7	20	0.0647083	0.578853
GO:0009108	coenzyme biosynthetic process	15	54	0.0679698	0.584605
GO:0006818	hydrogen transport	21	81	0.0685872	0.584605
GO:0009630	gravitropism	4	9	0.0699699	0.584605
GO:0010073	meristem maintenance	4	9	0.0699699	0.584605
GO:0010498	proteasomal protein catabolic process	4	9	0.0699699	0.584605
GO:0042742	defense response to bacterium	4	9	0.0699699	0.584605
GO:0043161	proteasome-mediated ubiquitin-dependent protein catabolic process	4	9	0.0699699	0.584605
GO:0048193	Golgi vesicle transport	4	9	0.0699699	0.584605
GO:1903047	mitotic cell cycle process	11	37	0.0718997	0.584605
GO:0009165	nucleotide biosynthetic process	20	77	0.0730169	0.584605
GO:0090407	organophosphate biosynthetic process	25	100	0.0730374	0.584605
GO:0030001	metal ion transport	32	133	0.0743434	0.584605
GO:0010033	response to organic substance	56	249	0.076206	0.584605
GO:0071310	cellular response to organic substance	27	110	0.0778968	0.584605
GO:0044262	cellular carbohydrate metabolic process	35	148	0.0790446	0.584605
GO:0010817	regulation of hormone levels	8	25	0.0804231	0.584605
GO:0006511	ubiquitin-dependent protein catabolic process	6	17	0.0818543	0.584605
GO:0008154	actin polymerization or depolymerization	6	17	0.0818543	0.584605
GO:0009414	response to water deprivation	6	17	0.0818543	0.584605
GO:1901617	organic hydroxy compound biosynthetic process	6	17	0.0818543	0.584605
GO:0006007	glucose catabolic process	7	21	0.081947	0.584605
GO:0019320	hexose catabolic process	7	21	0.081947	0.584605
GO:0044724	single-organism carbohydrate catabolic process	7	21	0.081947	0.584605
GO:0046365	monosaccharide catabolic process	7	21	0.081947	0.584605
GO:0006560	proline metabolic process	3	6	0.0840897	0.584605
GO:0009687	abscisic acid metabolic process	3	6	0.0840897	0.584605
GO:0009850	auxin metabolic process	3	6	0.0840897	0.584605
GO:0009943	adaxial/abaxial axis specification	3	6	0.0840897	0.584605
GO:0009955	adaxial/abaxial pattern specification	3	6	0.0840897	0.584605
GO:0016144	S-glycoside biosynthetic process	3	6	0.0840897	0.584605
GO:0019758	glycosinolate biosynthetic process	3	6	0.0840897	0.584605
GO:0043288	apocarotenoid metabolic process	3	6	0.0840897	0.584605
GO:0044764	multi-organism cellular process	3	6	0.0840897	0.584605
GO:0050832	defense response to fungus	3	6	0.0840897	0.584605
GO:0052646	alditol phosphate metabolic process	3	6	0.0840897	0.584605
GO:1902644	tertiary alcohol metabolic process	3	6	0.0840897	0.584605
GO:0046488	phosphatidylinositol metabolic process	11	38	0.084768	0.584605
GO:0000023	maltose metabolic process	2	3	0.0922745	0.584605
GO:0000075	cell cycle checkpoint	2	3	0.0922745	0.584605
GO:0000917	barrier septum assembly	2	3	0.0922745	0.584605
GO:0006536	glutamate metabolic process	2	3	0.0922745	0.584605
GO:0006546	glycine catabolic process	2	3	0.0922745	0.584605
GO:0007033	vacuole organization	2	3	0.0922745	0.584605
GO:0009071	serine family amino acid catabolic process	2	3	0.0922745	0.584605
GO:0009688	abscisic acid biosynthetic process	2	3	0.0922745	0.584605
GO:0009799	specification of symmetry	2	3	0.0922745	0.584605
GO:0010256	endomembrane system organization	2	3	0.0922745	0.584605
GO:0010496	intercellular transport	2	3	0.0922745	0.584605
GO:0010528	regulation of transposition	2	3	0.0922745	0.584605
GO:0010647	positive regulation of cell communication	2	3	0.0922745	0.584605
GO:0016116	carotenoid metabolic process	2	3	0.0922745	0.584605
GO:0034330	cell junction organization	2	3	0.0922745	0.584605
GO:0042181	ketone biosynthetic process	2	3	0.0922745	0.584605
GO:0043289	apocarotenoid biosynthetic process	2	3	0.0922745	0.584605
GO:0043462	regulation of ATPase activity	2	3	0.0922745	0.584605
GO:0045216	cell-cell junction organization	2	3	0.0922745	0.584605
GO:0090529	cell septum assembly	2	3	0.0922745	0.584605
GO:1901663	quinone biosynthetic process	2	3	0.0922745	0.584605
GO:1902645	tertiary alcohol biosynthetic process	2	3	0.0922745	0.584605
GO:0006644	phospholipid metabolic process	18	70	0.0928448	0.584605
GO:0008202	steroid metabolic process	9	30	0.0936838	0.584605
GO:0018904	ether metabolic process	9	30	0.0936838	0.584605
GO:0009755	hormone-mediated signaling pathway	24	98	0.0942482	0.584605
GO:0032870	cellular response to hormone stimulus	24	98	0.0942482	0.584605
GO:0071495	cellular response to endogenous stimulus	24	98	0.0942482	0.584605
GO:0008610	lipid biosynthetic process	25	103	0.0968396	0.597859
GO:0009642	response to light intensity	8	26	0.0978953	0.601553
GO:0048518	positive regulation of biological process	15	57	0.100546	0.608853
GO:0007015	actin filament organization	6	18	0.104099	0.608853
GO:0009814	defense response, incompatible interaction	6	18	0.104099	0.608853
GO:0009914	hormone transport	5	14	0.104356	0.608853
GO:0060918	auxin transport	5	14	0.104356	0.608853
GO:0098813	nuclear chromosome segregation	5	14	0.104356	0.608853
GO:0006766	vitamin metabolic process	9	31	0.11107	0.608853
GO:0006767	water-soluble vitamin metabolic process	9	31	0.11107	0.608853
GO:0009987	cellular process	1295	6777	0.112464	0.608853
GO:0044264	cellular polysaccharide metabolic process	24	100	0.112804	0.608853
GO:0006790	sulfur compound metabolic process	18	72	0.115023	0.608853
GO:0006760	folic acid-containing compound metabolic process	7	23	0.123483	0.608853
GO:0010646	regulation of cell communication	7	23	0.123483	0.608853
GO:0042558	pteridine-containing compound metabolic process	7	23	0.123483	0.608853
GO:0034220	ion transmembrane transport	15	59	0.12681	0.608853
GO:0009063	cellular amino acid catabolic process	3	7	0.12718	0.608853
GO:0009798	axis specification	3	7	0.12718	0.608853
GO:0009415	response to water	6	19	0.129132	0.608853
GO:0030036	actin cytoskeleton organization	6	19	0.129132	0.608853
GO:0033043	regulation of organelle organization	6	19	0.129132	0.608853
GO:0065008	regulation of biological quality	45	204	0.129859	0.608853
GO:0016265	death	9	32	0.130116	0.608853
GO:0016246	RNA interference	4	11	0.134499	0.608853
GO:0030258	lipid modification	4	11	0.134499	0.608853
GO:0033692	cellular polysaccharide biosynthetic process	4	11	0.134499	0.608853
GO:0034637	cellular carbohydrate biosynthetic process	4	11	0.134499	0.608853
GO:0044403	symbiosis, encompassing mutualism through parasitism	4	11	0.134499	0.608853
GO:0044419	interspecies interaction between organisms	4	11	0.134499	0.608853
GO:1901661	quinone metabolic process	4	11	0.134499	0.608853
GO:0005976	polysaccharide metabolic process	41	185	0.135559	0.608853
GO:0046486	glycerolipid metabolic process	14	55	0.135922	0.608853
GO:0009123	nucleoside monophosphate metabolic process	12	46	0.139146	0.608853
GO:0009124	nucleoside monophosphate biosynthetic process	12	46	0.139146	0.608853
GO:0006812	cation transport	55	255	0.13943	0.608853
GO:0006006	glucose metabolic process	10	37	0.140629	0.608853
GO:0006650	glycerophospholipid metabolic process	13	51	0.145858	0.608853
GO:0009856	pollination	7	24	0.147587	0.608853
GO:0044706	multi-multicellular organism process	7	24	0.147587	0.608853
GO:0009064	glutamine family amino acid metabolic process	11	42	0.149376	0.608853
GO:0030029	actin filament-based process	6	20	0.156742	0.608853
GO:0009888	tissue development	20	85	0.159859	0.608853
GO:0006072	glycerol-3-phosphate metabolic process	2	4	0.161907	0.608853
GO:0006528	asparagine metabolic process	2	4	0.161907	0.608853
GO:0009292	genetic transfer	2	4	0.161907	0.608853
GO:0009926	auxin polar transport	2	4	0.161907	0.608853
GO:0018065	protein-cofactor linkage	2	4	0.161907	0.608853
GO:0030522	intracellular receptor signaling pathway	2	4	0.161907	0.608853
GO:0031329	regulation of cellular catabolic process	2	4	0.161907	0.608853
GO:0032434	regulation of proteasomal ubiquitin-dependent protein catabolic process	2	4	0.161907	0.608853
GO:0042176	regulation of protein catabolic process	2	4	0.161907	0.608853
GO:0043650	dicarboxylic acid biosynthetic process	2	4	0.161907	0.608853
GO:0061136	regulation of proteasomal protein catabolic process	2	4	0.161907	0.608853
GO:1901606	alpha-amino acid catabolic process	2	4	0.161907	0.608853
GO:1903050	regulation of proteolysis involved in cellular protein catabolic process	2	4	0.161907	0.608853
GO:1903362	regulation of cellular protein catabolic process	2	4	0.161907	0.608853
GO:2001251	negative regulation of chromosome organization	2	4	0.161907	0.608853
GO:0009112	nucleobase metabolic process	5	16	0.165668	0.608853
GO:0042180	cellular ketone metabolic process	5	16	0.165668	0.608853
GO:0042430	indole-containing compound metabolic process	5	16	0.165668	0.608853
GO:0071704	organic substance metabolic process	1097	5745	0.170642	0.608853
GO:0044093	positive regulation of molecular function	9	34	0.172899	0.608853
GO:0048522	positive regulation of cellular process	9	34	0.172899	0.608853
GO:0006457	protein folding	4	12	0.173238	0.608853
GO:0009226	nucleotide-sugar biosynthetic process	4	12	0.173238	0.608853
GO:0008219	cell death	7	25	0.173707	0.608853
GO:0042278	purine nucleoside metabolic process	7	25	0.173707	0.608853
GO:0070887	cellular response to chemical stimulus	28	125	0.173774	0.608853
GO:0042254	ribosome biogenesis	12	48	0.175382	0.608853
GO:0005977	glycogen metabolic process	3	8	0.176203	0.608853
GO:0006112	energy reserve metabolic process	3	8	0.176203	0.608853
GO:0006541	glutamine metabolic process	3	8	0.176203	0.608853
GO:0007346	regulation of mitotic cell cycle	3	8	0.176203	0.608853
GO:0009408	response to heat	3	8	0.176203	0.608853
GO:0009692	ethylene metabolic process	3	8	0.176203	0.608853
GO:0009933	meristem structural organization	3	8	0.176203	0.608853
GO:0016143	S-glycoside metabolic process	3	8	0.176203	0.608853
GO:0019757	glycosinolate metabolic process	3	8	0.176203	0.608853
GO:0022904	respiratory electron transport chain	3	8	0.176203	0.608853
GO:0043449	cellular alkene metabolic process	3	8	0.176203	0.608853
GO:0048532	anatomical structure arrangement	3	8	0.176203	0.608853
GO:1900673	olefin metabolic process	3	8	0.176203	0.608853
GO:0019222	regulation of metabolic process	47	220	0.179136	0.608853
GO:0019748	secondary metabolic process	17	72	0.180163	0.608853
GO:0006865	amino acid transport	10	39	0.181826	0.608853
GO:1901607	alpha-amino acid biosynthetic process	8	30	0.18651	0.608853
GO:0009813	flavonoid biosynthetic process	6	21	0.186661	0.608853
GO:0009966	regulation of signal transduction	6	21	0.186661	0.608853
GO:0023051	regulation of signaling	6	21	0.186661	0.608853
GO:0002697	regulation of immune effector process	1	1	0.187517	0.608853
GO:0002832	negative regulation of response to biotic stimulus	1	1	0.187517	0.608853
GO:0006013	mannose metabolic process	1	1	0.187517	0.608853
GO:0006083	acetate metabolic process	1	1	0.187517	0.608853
GO:0006216	cytidine catabolic process	1	1	0.187517	0.608853
GO:0006290	pyrimidine dimer repair	1	1	0.187517	0.608853
GO:0006458	'de novo' protein folding	1	1	0.187517	0.608853
GO:0006488	dolichol-linked oligosaccharide biosynthetic process	1	1	0.187517	0.608853
GO:0006490	oligosaccharide-lipid intermediate biosynthetic process	1	1	0.187517	0.608853
GO:0006611	protein export from nucleus	1	1	0.187517	0.608853
GO:0006808	regulation of nitrogen utilization	1	1	0.187517	0.608853
GO:0007004	telomere maintenance via telomerase	1	1	0.187517	0.608853
GO:0007034	vacuolar transport	1	1	0.187517	0.608853
GO:0009164	nucleoside catabolic process	1	1	0.187517	0.608853
GO:0009636	response to toxic substance	1	1	0.187517	0.608853
GO:0009693	ethylene biosynthetic process	1	1	0.187517	0.608853
GO:0009751	response to salicylic acid	1	1	0.187517	0.608853
GO:0009753	response to jasmonic acid	1	1	0.187517	0.608853
GO:0009835	fruit ripening	1	1	0.187517	0.608853
GO:0009967	positive regulation of signal transduction	1	1	0.187517	0.608853
GO:0009988	cell-cell recognition	1	1	0.187517	0.608853
GO:0010089	xylem development	1	1	0.187517	0.608853
GO:0010517	regulation of phospholipase activity	1	1	0.187517	0.608853
GO:0010518	positive regulation of phospholipase activity	1	1	0.187517	0.608853
GO:0010833	telomere maintenance via telomere lengthening	1	1	0.187517	0.608853
GO:0010863	positive regulation of phospholipase C activity	1	1	0.187517	0.608853
GO:0010919	regulation of inositol phosphate biosynthetic process	1	1	0.187517	0.608853
GO:0015791	polyol transport	1	1	0.187517	0.608853
GO:0015959	diadenosine polyphosphate metabolic process	1	1	0.187517	0.608853
GO:0015961	diadenosine polyphosphate catabolic process	1	1	0.187517	0.608853
GO:0015976	carbon utilization	1	1	0.187517	0.608853
GO:0016137	glycoside metabolic process	1	1	0.187517	0.608853
GO:0016180	snRNA processing	1	1	0.187517	0.608853
GO:0016553	base conversion or substitution editing	1	1	0.187517	0.608853
GO:0016579	protein deubiquitination	1	1	0.187517	0.608853
GO:0016999	antibiotic metabolic process	1	1	0.187517	0.608853
GO:0017000	antibiotic biosynthetic process	1	1	0.187517	0.608853
GO:0017085	response to insecticide	1	1	0.187517	0.608853
GO:0017144	drug metabolic process	1	1	0.187517	0.608853
GO:0019499	cyanide metabolic process	1	1	0.187517	0.608853
GO:0019632	shikimate metabolic process	1	1	0.187517	0.608853
GO:0019860	uracil metabolic process	1	1	0.187517	0.608853
GO:0023056	positive regulation of signaling	1	1	0.187517	0.608853
GO:0030653	beta-lactam antibiotic metabolic process	1	1	0.187517	0.608853
GO:0030654	beta-lactam antibiotic biosynthetic process	1	1	0.187517	0.608853
GO:0031057	negative regulation of histone modification	1	1	0.187517	0.608853
GO:0031058	positive regulation of histone modification	1	1	0.187517	0.608853
GO:0031060	regulation of histone methylation	1	1	0.187517	0.608853
GO:0031062	positive regulation of histone methylation	1	1	0.187517	0.608853
GO:0031331	positive regulation of cellular catabolic process	1	1	0.187517	0.608853
GO:0031570	DNA integrity checkpoint	1	1	0.187517	0.608853
GO:0032365	intracellular lipid transport	1	1	0.187517	0.608853
GO:0032386	regulation of intracellular transport	1	1	0.187517	0.608853
GO:0032388	positive regulation of intracellular transport	1	1	0.187517	0.608853
GO:0032436	positive regulation of proteasomal ubiquitin-dependent protein catabolic process	1	1	0.187517	0.608853
GO:0032958	inositol phosphate biosynthetic process	1	1	0.187517	0.608853
GO:0034472	snRNA 3'-end processing	1	1	0.187517	0.608853
GO:0034504	protein localization to nucleus	1	1	0.187517	0.608853
GO:0035065	regulation of histone acetylation	1	1	0.187517	0.608853
GO:0035067	negative regulation of histone acetylation	1	1	0.187517	0.608853
GO:0040011	locomotion	1	1	0.187517	0.608853
GO:0042454	ribonucleoside catabolic process	1	1	0.187517	0.608853
GO:0042554	superoxide anion generation	1	1	0.187517	0.608853
GO:0043200	response to amino acid	1	1	0.187517	0.608853
GO:0043450	alkene biosynthetic process	1	1	0.187517	0.608853
GO:0044000	movement in host	1	1	0.187517	0.608853
GO:0045732	positive regulation of protein catabolic process	1	1	0.187517	0.608853
GO:0045862	positive regulation of proteolysis	1	1	0.187517	0.608853
GO:0046087	cytidine metabolic process	1	1	0.187517	0.608853
GO:0046102	inosine metabolic process	1	1	0.187517	0.608853
GO:0046108	uridine metabolic process	1	1	0.187517	0.608853
GO:0046133	pyrimidine ribonucleoside catabolic process	1	1	0.187517	0.608853
GO:0046135	pyrimidine nucleoside catabolic process	1	1	0.187517	0.608853
GO:0046173	polyol biosynthetic process	1	1	0.187517	0.608853
GO:0046341	CDP-diacylglycerol metabolic process	1	1	0.187517	0.608853
GO:0051050	positive regulation of transport	1	1	0.187517	0.608853
GO:0051084	'de novo' posttranslational protein folding	1	1	0.187517	0.608853
GO:0051341	regulation of oxidoreductase activity	1	1	0.187517	0.608853
GO:0051345	positive regulation of hydrolase activity	1	1	0.187517	0.608853
GO:0051353	positive regulation of oxidoreductase activity	1	1	0.187517	0.608853
GO:0051648	vesicle localization	1	1	0.187517	0.608853
GO:0051814	movement in other organism involved in symbiotic interaction	1	1	0.187517	0.608853
GO:0052126	movement in host environment	1	1	0.187517	0.608853
GO:0052192	movement in environment of other organism involved in symbiotic interaction	1	1	0.187517	0.608853
GO:0060191	regulation of lipase activity	1	1	0.187517	0.608853
GO:0060193	positive regulation of lipase activity	1	1	0.187517	0.608853
GO:0060341	regulation of cellular localization	1	1	0.187517	0.608853
GO:0071452	cellular response to singlet oxygen	1	1	0.187517	0.608853
GO:0071695	anatomical structure maturation	1	1	0.187517	0.608853
GO:0072338	cellular lactam metabolic process	1	1	0.187517	0.608853
GO:0072339	cellular lactam biosynthetic process	1	1	0.187517	0.608853
GO:1900274	regulation of phospholipase C activity	1	1	0.187517	0.608853
GO:1900674	olefin biosynthetic process	1	1	0.187517	0.608853
GO:1901800	positive regulation of proteasomal protein catabolic process	1	1	0.187517	0.608853
GO:1901983	regulation of protein acetylation	1	1	0.187517	0.608853
GO:1901984	negative regulation of protein acetylation	1	1	0.187517	0.608853
GO:1903052	positive regulation of proteolysis involved in cellular protein catabolic process	1	1	0.187517	0.608853
GO:1903309	negative regulation of chromatin modification	1	1	0.187517	0.608853
GO:1903310	positive regulation of chromatin modification	1	1	0.187517	0.608853
GO:1903364	positive regulation of cellular protein catabolic process	1	1	0.187517	0.608853
GO:2000756	regulation of peptidyl-lysine acetylation	1	1	0.187517	0.608853
GO:2000757	negative regulation of peptidyl-lysine acetylation	1	1	0.187517	0.608853
GO:2001252	positive regulation of chromosome organization	1	1	0.187517	0.608853
GO:0051641	cellular localization	35	161	0.188943	0.610924
GO:0030243	cellulose metabolic process	11	44	0.189084	0.610924
GO:0015992	proton transport	15	63	0.189832	0.611835
GO:1901615	organic hydroxy compound metabolic process	16	68	0.193283	0.621437
GO:1901657	glycosyl compound metabolic process	12	49	0.195052	0.625594
GO:0009067	aspartate family amino acid biosynthetic process	5	17	0.200591	0.637143
GO:0009606	tropism	5	17	0.200591	0.637143
GO:0009913	epidermal cell differentiation	5	17	0.200591	0.637143
GO:0030855	epithelial cell differentiation	5	17	0.200591	0.637143
GO:0008213	protein alkylation	10	40	0.204275	0.645724
GO:0072330	monocarboxylic acid biosynthetic process	10	40	0.204275	0.645724
GO:0090305	nucleic acid phosphodiester bond hydrolysis	13	55	0.219835	0.691587
GO:0090501	RNA phosphodiester bond hydrolysis	13	55	0.219835	0.691587
GO:0055085	transmembrane transport	16	70	0.228404	0.705597
GO:0008064	regulation of actin polymerization or depolymerization	3	9	0.229319	0.705597
GO:0030832	regulation of actin filament length	3	9	0.229319	0.705597
GO:0032956	regulation of actin cytoskeleton organization	3	9	0.229319	0.705597
GO:0032970	regulation of actin filament-based process	3	9	0.229319	0.705597
GO:0034754	cellular hormone metabolic process	3	9	0.229319	0.705597
GO:0007049	cell cycle	28	130	0.236549	0.705597
GO:0006144	purine nucleobase metabolic process	2	5	0.237351	0.705597
GO:0006984	ER-nucleus signaling pathway	2	5	0.237351	0.705597
GO:0009694	jasmonic acid metabolic process	2	5	0.237351	0.705597
GO:0009739	response to gibberellin	2	5	0.237351	0.705597
GO:0009765	photosynthesis, light harvesting	2	5	0.237351	0.705597
GO:0010639	negative regulation of organelle organization	2	5	0.237351	0.705597
GO:0015781	pyrimidine nucleotide-sugar transport	2	5	0.237351	0.705597
GO:0015785	UDP-galactose transport	2	5	0.237351	0.705597
GO:0015977	carbon fixation	2	5	0.237351	0.705597
GO:0016106	sesquiterpenoid biosynthetic process	2	5	0.237351	0.705597
GO:0035601	protein deacylation	2	5	0.237351	0.705597
GO:0036079	purine nucleotide-sugar transport	2	5	0.237351	0.705597
GO:0045930	negative regulation of mitotic cell cycle	2	5	0.237351	0.705597
GO:0051129	negative regulation of cellular component organization	2	5	0.237351	0.705597
GO:0070071	proton-transporting two-sector ATPase complex assembly	2	5	0.237351	0.705597
GO:0072350	tricarboxylic acid metabolic process	2	5	0.237351	0.705597
GO:0098732	macromolecule deacylation	2	5	0.237351	0.705597
GO:0010260	organ senescence	5	18	0.237703	0.705597
GO:0048507	meristem development	8	32	0.240295	0.708961
GO:0070838	divalent metal ion transport	13	56	0.240454	0.708961
GO:0072511	divalent inorganic cation transport	13	56	0.240454	0.708961
GO:0009991	response to extracellular stimulus	9	37	0.247131	0.725395
GO:0031667	response to nutrient levels	9	37	0.247131	0.725395
GO:0009066	aspartate family amino acid metabolic process	6	23	0.252133	0.730708
GO:0048878	chemical homeostasis	11	47	0.256321	0.730708
GO:0000281	mitotic cytokinesis	4	14	0.259555	0.730708
GO:0006448	regulation of translational elongation	4	14	0.259555	0.730708
GO:0006563	L-serine metabolic process	4	14	0.259555	0.730708
GO:0032506	cytokinetic process	4	14	0.259555	0.730708
GO:1902410	mitotic cytokinetic process	4	14	0.259555	0.730708
GO:1903509	liposaccharide metabolic process	4	14	0.259555	0.730708
GO:1902589	single-organism organelle organization	31	147	0.261907	0.730708
GO:0060429	epithelium development	7	28	0.261977	0.730708
GO:0070085	glycosylation	7	28	0.261977	0.730708
GO:0044042	glucan metabolic process	25	117	0.266032	0.730708
GO:0006073	cellular glucan metabolic process	20	92	0.267493	0.730708
GO:0000280	nuclear division	8	33	0.268947	0.730708
GO:0006479	protein methylation	8	33	0.268947	0.730708
GO:0051301	cell division	8	33	0.268947	0.730708
GO:0035556	intracellular signal transduction	33	158	0.273202	0.730708
GO:0006754	ATP biosynthetic process	5	19	0.276478	0.730708
GO:0007059	chromosome segregation	5	19	0.276478	0.730708
GO:0009144	purine nucleoside triphosphate metabolic process	5	19	0.276478	0.730708
GO:0009145	purine nucleoside triphosphate biosynthetic process	5	19	0.276478	0.730708
GO:0009205	purine ribonucleoside triphosphate metabolic process	5	19	0.276478	0.730708
GO:0009206	purine ribonucleoside triphosphate biosynthetic process	5	19	0.276478	0.730708
GO:0019321	pentose metabolic process	5	19	0.276478	0.730708
GO:0046034	ATP metabolic process	5	19	0.276478	0.730708
GO:0055065	metal ion homeostasis	5	19	0.276478	0.730708
GO:0006066	alcohol metabolic process	10	43	0.277682	0.730708
GO:0044703	multi-organism reproductive process	11	48	0.280384	0.730708
GO:0030154	cell differentiation	24	113	0.282118	0.730708
GO:0006553	lysine metabolic process	3	10	0.284814	0.730708
GO:0006694	steroid biosynthetic process	3	10	0.284814	0.730708
GO:0006771	riboflavin metabolic process	3	10	0.284814	0.730708
GO:0009085	lysine biosynthetic process	3	10	0.284814	0.730708
GO:0009396	folic acid-containing compound biosynthetic process	3	10	0.284814	0.730708
GO:0009668	plastid membrane organization	3	10	0.284814	0.730708
GO:0042398	cellular modified amino acid biosynthetic process	3	10	0.284814	0.730708
GO:0042559	pteridine-containing compound biosynthetic process	3	10	0.284814	0.730708
GO:0042726	flavin-containing compound metabolic process	3	10	0.284814	0.730708
GO:0051493	regulation of cytoskeleton organization	3	10	0.284814	0.730708
GO:0015833	peptide transport	6	24	0.286982	0.730708
GO:0046128	purine ribonucleoside metabolic process	6	24	0.286982	0.730708
GO:0009058	biosynthetic process	303	1571	0.28881	0.730708
GO:0070647	protein modification by small protein conjugation or removal	30	144	0.290428	0.730708
GO:0006793	phosphorus metabolic process	290	1503	0.291295	0.730708
GO:0044767	single-organism developmental process	105	532	0.291977	0.730708
GO:0010608	posttranscriptional regulation of gene expression	8	34	0.2985	0.730708
GO:0031668	cellular response to extracellular stimulus	8	34	0.2985	0.730708
GO:0031669	cellular response to nutrient levels	8	34	0.2985	0.730708
GO:0051128	regulation of cellular component organization	8	34	0.2985	0.730708
GO:0071496	cellular response to external stimulus	8	34	0.2985	0.730708
GO:0009719	response to endogenous stimulus	40	196	0.301228	0.730708
GO:0022402	cell cycle process	17	79	0.304983	0.730708
GO:0048468	cell development	17	79	0.304983	0.730708
GO:0034285	response to disaccharide	4	15	0.305415	0.730708
GO:0035194	posttranscriptional gene silencing by RNA	4	15	0.305415	0.730708
GO:0061640	cytoskeleton-dependent cytokinesis	4	15	0.305415	0.730708
GO:1901264	carbohydrate derivative transport	4	15	0.305415	0.730708
GO:0009698	phenylpropanoid metabolic process	12	54	0.305872	0.730708
GO:0006098	pentose-phosphate shunt	2	6	0.313981	0.730708
GO:0006743	ubiquinone metabolic process	2	6	0.313981	0.730708
GO:0006801	superoxide metabolic process	2	6	0.313981	0.730708
GO:0006826	iron ion transport	2	6	0.313981	0.730708
GO:0007088	regulation of mitotic nuclear division	2	6	0.313981	0.730708
GO:0009593	detection of chemical stimulus	2	6	0.313981	0.730708
GO:0015780	nucleotide-sugar transport	2	6	0.313981	0.730708
GO:0016129	phytosteroid biosynthetic process	2	6	0.313981	0.730708
GO:0019682	glyceraldehyde-3-phosphate metabolic process	2	6	0.313981	0.730708
GO:0033044	regulation of chromosome organization	2	6	0.313981	0.730708
GO:0034968	histone lysine methylation	2	6	0.313981	0.730708
GO:0035437	maintenance of protein localization in endoplasmic reticulum	2	6	0.313981	0.730708
GO:0043101	purine-containing compound salvage	2	6	0.313981	0.730708
GO:0051156	glucose 6-phosphate metabolic process	2	6	0.313981	0.730708
GO:0051302	regulation of cell division	2	6	0.313981	0.730708
GO:0051783	regulation of nuclear division	2	6	0.313981	0.730708
GO:0072595	maintenance of protein localization in organelle	2	6	0.313981	0.730708
GO:0006486	protein glycosylation	5	20	0.31639	0.730708
GO:0009100	glycoprotein metabolic process	5	20	0.31639	0.730708
GO:0009101	glycoprotein biosynthetic process	5	20	0.31639	0.730708
GO:0043413	macromolecule glycosylation	5	20	0.31639	0.730708
GO:1901698	response to nitrogen compound	5	20	0.31639	0.730708
GO:0043603	cellular amide metabolic process	49	244	0.319723	0.730708
GO:0034613	cellular protein localization	19	90	0.321911	0.730708
GO:0070727	cellular macromolecule localization	19	90	0.321911	0.730708
GO:0032446	protein modification by small protein conjugation	28	136	0.322935	0.730708
GO:0009267	cellular response to starvation	7	30	0.326539	0.730708
GO:0009893	positive regulation of metabolic process	7	30	0.326539	0.730708
GO:0042594	response to starvation	7	30	0.326539	0.730708
GO:0006575	cellular modified amino acid metabolic process	8	35	0.328743	0.730708
GO:0048285	organelle fission	8	35	0.328743	0.730708
GO:0008380	RNA splicing	9	40	0.329908	0.730708
GO:0006955	immune response	10	45	0.330361	0.730708
GO:0045087	innate immune response	10	45	0.330361	0.730708
GO:0051336	regulation of hydrolase activity	10	45	0.330361	0.730708
GO:0000038	very long-chain fatty acid metabolic process	1	2	0.339886	0.730708
GO:0000304	response to singlet oxygen	1	2	0.339886	0.730708
GO:0000380	alternative mRNA splicing, via spliceosome	1	2	0.339886	0.730708
GO:0001523	retinoid metabolic process	1	2	0.339886	0.730708
GO:0001558	regulation of cell growth	1	2	0.339886	0.730708
GO:0001738	morphogenesis of a polarized epithelium	1	2	0.339886	0.730708
GO:0002009	morphogenesis of an epithelium	1	2	0.339886	0.730708
GO:0006278	RNA-dependent DNA replication	1	2	0.339886	0.730708
GO:0006529	asparagine biosynthetic process	1	2	0.339886	0.730708
GO:0006882	cellular zinc ion homeostasis	1	2	0.339886	0.730708
GO:0007093	mitotic cell cycle checkpoint	1	2	0.339886	0.730708
GO:0008300	isoprenoid catabolic process	1	2	0.339886	0.730708
GO:0008653	lipopolysaccharide metabolic process	1	2	0.339886	0.730708
GO:0009103	lipopolysaccharide biosynthetic process	1	2	0.339886	0.730708
GO:0009247	glycolipid biosynthetic process	1	2	0.339886	0.730708
GO:0009403	toxin biosynthetic process	1	2	0.339886	0.730708
GO:0009438	methylglyoxal metabolic process	1	2	0.339886	0.730708
GO:0009700	indole phytoalexin biosynthetic process	1	2	0.339886	0.730708
GO:0009720	detection of hormone stimulus	1	2	0.339886	0.730708
GO:0009726	detection of endogenous stimulus	1	2	0.339886	0.730708
GO:0009740	gibberellic acid mediated signaling pathway	1	2	0.339886	0.730708
GO:0010074	maintenance of meristem identity	1	2	0.339886	0.730708
GO:0010233	phloem transport	1	2	0.339886	0.730708
GO:0010396	rhamnogalacturonan II metabolic process	1	2	0.339886	0.730708
GO:0010685	tetracyclic triterpenoid metabolic process	1	2	0.339886	0.730708
GO:0015669	gas transport	1	2	0.339886	0.730708
GO:0015717	triose phosphate transport	1	2	0.339886	0.730708
GO:0016093	polyprenol metabolic process	1	2	0.339886	0.730708
GO:0016094	polyprenol biosynthetic process	1	2	0.339886	0.730708
GO:0016110	tetraterpenoid catabolic process	1	2	0.339886	0.730708
GO:0016115	terpenoid catabolic process	1	2	0.339886	0.730708
GO:0016118	carotenoid catabolic process	1	2	0.339886	0.730708
GO:0016119	carotene metabolic process	1	2	0.339886	0.730708
GO:0016572	histone phosphorylation	1	2	0.339886	0.730708
GO:0017006	protein-tetrapyrrole linkage	1	2	0.339886	0.730708
GO:0018105	peptidyl-serine phosphorylation	1	2	0.339886	0.730708
GO:0018209	peptidyl-serine modification	1	2	0.339886	0.730708
GO:0019740	nitrogen utilization	1	2	0.339886	0.730708
GO:0019827	stem cell population maintenance	1	2	0.339886	0.730708
GO:0030042	actin filament depolymerization	1	2	0.339886	0.730708
GO:0031167	rRNA methylation	1	2	0.339886	0.730708
GO:0035404	histone-serine phosphorylation	1	2	0.339886	0.730708
GO:0042214	terpene metabolic process	1	2	0.339886	0.730708
GO:0042350	GDP-L-fucose biosynthetic process	1	2	0.339886	0.730708
GO:0042435	indole-containing compound biosynthetic process	1	2	0.339886	0.730708
GO:0042439	ethanolamine-containing compound metabolic process	1	2	0.339886	0.730708
GO:0042548	regulation of photosynthesis, light reaction	1	2	0.339886	0.730708
GO:0043446	cellular alkane metabolic process	1	2	0.339886	0.730708
GO:0043467	regulation of generation of precursor metabolites and energy	1	2	0.339886	0.730708
GO:0043473	pigmentation	1	2	0.339886	0.730708
GO:0043476	pigment accumulation	1	2	0.339886	0.730708
GO:0043478	pigment accumulation in response to UV light	1	2	0.339886	0.730708
GO:0043479	pigment accumulation in tissues in response to UV light	1	2	0.339886	0.730708
GO:0043480	pigment accumulation in tissues	1	2	0.339886	0.730708
GO:0045682	regulation of epidermis development	1	2	0.339886	0.730708
GO:0046217	indole phytoalexin metabolic process	1	2	0.339886	0.730708
GO:0046339	diacylglycerol metabolic process	1	2	0.339886	0.730708
GO:0046368	GDP-L-fucose metabolic process	1	2	0.339886	0.730708
GO:0048729	tissue morphogenesis	1	2	0.339886	0.730708
GO:0048831	regulation of shoot system development	1	2	0.339886	0.730708
GO:0052314	phytoalexin metabolic process	1	2	0.339886	0.730708
GO:0052315	phytoalexin biosynthetic process	1	2	0.339886	0.730708
GO:0055069	zinc ion homeostasis	1	2	0.339886	0.730708
GO:0070070	proton-transporting V-type ATPase complex assembly	1	2	0.339886	0.730708
GO:0080135	regulation of cellular response to stress	1	2	0.339886	0.730708
GO:0098727	maintenance of cell number	1	2	0.339886	0.730708
GO:1901658	glycosyl compound catabolic process	1	2	0.339886	0.730708
GO:1902930	regulation of alcohol biosynthetic process	1	2	0.339886	0.730708
GO:0046907	intracellular transport	27	132	0.340458	0.730708
GO:0000154	rRNA modification	3	11	0.341182	0.730708
GO:0042445	hormone metabolic process	3	11	0.341182	0.730708
GO:0051235	maintenance of location	3	11	0.341182	0.730708
GO:0051651	maintenance of location in cell	3	11	0.341182	0.730708
GO:0048229	gametophyte development	18	86	0.34274	0.73285
GO:0005991	trehalose metabolic process	4	16	0.351997	0.748991
GO:0009225	nucleotide-sugar metabolic process	4	16	0.351997	0.748991
GO:0016441	posttranscriptional gene silencing	4	16	0.351997	0.748991
GO:0007010	cytoskeleton organization	11	51	0.355926	0.755659
GO:0016072	rRNA metabolic process	5	21	0.356931	0.755659
GO:0008544	epidermis development	6	26	0.359088	0.755659
GO:0043094	cellular metabolic compound salvage	6	26	0.359088	0.755659
GO:0044106	cellular amine metabolic process	6	26	0.359088	0.755659
GO:0055080	cation homeostasis	6	26	0.359088	0.755659
GO:0016049	cell growth	8	36	0.359462	0.755659
GO:0048589	developmental growth	7	31	0.359728	0.755659
GO:0006796	phosphate-containing compound metabolic process	285	1492	0.366036	0.766138
GO:0044707	single-multicellular organism process	87	447	0.366124	0.766138
GO:0051649	establishment of localization in cell	29	144	0.366464	0.766138
GO:1901576	organic substance biosynthetic process	283	1483	0.374125	0.780911
GO:0016052	carbohydrate catabolic process	12	57	0.378936	0.781737
GO:0050789	regulation of biological process	140	728	0.381393	0.781737
GO:0007275	multicellular organism development	78	402	0.386914	0.781737
GO:0006637	acyl-CoA metabolic process	2	7	0.388702	0.781737
GO:0009404	toxin metabolic process	2	7	0.388702	0.781737
GO:0009826	unidimensional cell growth	2	7	0.388702	0.781737
GO:0010087	phloem or xylem histogenesis	2	7	0.388702	0.781737
GO:0015846	polyamine transport	2	7	0.388702	0.781737
GO:0016128	phytosteroid metabolic process	2	7	0.388702	0.781737
GO:0018022	peptidyl-lysine methylation	2	7	0.388702	0.781737
GO:0035383	thioester metabolic process	2	7	0.388702	0.781737
GO:0045786	negative regulation of cell cycle	2	7	0.388702	0.781737
GO:0048284	organelle fusion	2	7	0.388702	0.781737
GO:0051220	cytoplasmic sequestering of protein	2	7	0.388702	0.781737
GO:0060560	developmental growth involved in morphogenesis	2	7	0.388702	0.781737
GO:0070972	protein localization to endoplasmic reticulum	2	7	0.388702	0.781737
GO:0006633	fatty acid biosynthetic process	8	37	0.39045	0.781737
GO:0009657	plastid organization	8	37	0.39045	0.781737
GO:0000375	RNA splicing, via transesterification reactions	7	32	0.393169	0.781737
GO:0000377	RNA splicing, via transesterification reactions with bulged adenosine as nucleophile	7	32	0.393169	0.781737
GO:0006816	calcium ion transport	7	32	0.393169	0.781737
GO:0006733	oxidoreduction coenzyme metabolic process	6	27	0.395643	0.781737
GO:0006664	glycolipid metabolic process	3	12	0.397164	0.781737
GO:0006714	sesquiterpenoid metabolic process	3	12	0.397164	0.781737
GO:0006875	cellular metal ion homeostasis	3	12	0.397164	0.781737
GO:0010243	response to organonitrogen compound	3	12	0.397164	0.781737
GO:0030003	cellular cation homeostasis	3	12	0.397164	0.781737
GO:0009411	response to UV	5	22	0.397625	0.781737
GO:0019684	photosynthesis, light reaction	5	22	0.397625	0.781737
GO:0042451	purine nucleoside biosynthetic process	5	22	0.397625	0.781737
GO:0046129	purine ribonucleoside biosynthetic process	5	22	0.397625	0.781737
GO:0043604	amide biosynthetic process	42	214	0.397764	0.781737
GO:0006308	DNA catabolic process	4	17	0.398584	0.781737
GO:0006414	translational elongation	4	17	0.398584	0.781737
GO:0032502	developmental process	124	646	0.399487	0.781737
GO:0044249	cellular biosynthetic process	283	1488	0.399897	0.781737
GO:0002376	immune system process	12	58	0.403771	0.781737
GO:1901135	carbohydrate derivative metabolic process	113	589	0.408128	0.781737
GO:0048583	regulation of response to stimulus	10	48	0.412179	0.781737
GO:0032501	multicellular organismal process	90	468	0.412203	0.781737
GO:0065007	biological regulation	197	1035	0.417064	0.781737
GO:0050801	ion homeostasis	8	38	0.421506	0.781737
GO:0016310	phosphorylation	42	216	0.423698	0.781737
GO:0042592	homeostatic process	29	148	0.428817	0.781737
GO:0016571	histone methylation	6	28	0.432097	0.781737
GO:0044802	single-organism membrane organization	6	28	0.432097	0.781737
GO:0044238	primary metabolic process	1037	5510	0.435671	0.781737
GO:0022414	reproductive process	53	275	0.436016	0.781737
GO:0016485	protein processing	77	402	0.437283	0.781737
GO:0006305	DNA alkylation	5	23	0.438039	0.781737
GO:0006643	membrane lipid metabolic process	5	23	0.438039	0.781737
GO:0022900	electron transport chain	5	23	0.438039	0.781737
GO:0030162	regulation of proteolysis	5	23	0.438039	0.781737
GO:0006310	DNA recombination	4	18	0.44455	0.781737
GO:0006364	rRNA processing	4	18	0.44455	0.781737
GO:0006417	regulation of translation	4	18	0.44455	0.781737
GO:0031047	gene silencing by RNA	4	18	0.44455	0.781737
GO:0034248	regulation of cellular amide metabolic process	4	18	0.44455	0.781737
GO:0043087	regulation of GTPase activity	4	18	0.44455	0.781737
GO:0048584	positive regulation of response to stimulus	4	18	0.44455	0.781737
GO:0048588	developmental cell growth	4	18	0.44455	0.781737
GO:0009725	response to hormone	35	181	0.449659	0.781737
GO:0006081	cellular aldehyde metabolic process	3	13	0.451749	0.781737
GO:0007031	peroxisome organization	3	13	0.451749	0.781737
GO:0009081	branched-chain amino acid metabolic process	3	13	0.451749	0.781737
GO:0009738	abscisic acid-activated signaling pathway	3	13	0.451749	0.781737
GO:0048511	rhythmic process	3	13	0.451749	0.781737
GO:0051606	detection of stimulus	3	13	0.451749	0.781737
GO:0071215	cellular response to abscisic acid stimulus	3	13	0.451749	0.781737
GO:0097306	cellular response to alcohol	3	13	0.451749	0.781737
GO:0009119	ribonucleoside metabolic process	8	39	0.452439	0.781737
GO:0000160	phosphorelay signal transduction system	2	8	0.459535	0.781737
GO:0006089	lactate metabolic process	2	8	0.459535	0.781737
GO:0009756	carbohydrate mediated signaling	2	8	0.459535	0.781737
GO:0010564	regulation of cell cycle process	2	8	0.459535	0.781737
GO:0019359	nicotinamide nucleotide biosynthetic process	2	8	0.459535	0.781737
GO:0019363	pyridine nucleotide biosynthetic process	2	8	0.459535	0.781737
GO:0042743	hydrogen peroxide metabolic process	2	8	0.459535	0.781737
GO:0043647	inositol phosphate metabolic process	2	8	0.459535	0.781737
GO:0046916	cellular transition metal ion homeostasis	2	8	0.459535	0.781737
GO:0070646	protein modification by small protein removal	2	8	0.459535	0.781737
GO:0071322	cellular response to carbohydrate stimulus	2	8	0.459535	0.781737
GO:0000041	transition metal ion transport	7	34	0.459828	0.781737
GO:0051273	beta-glucan metabolic process	11	55	0.459992	0.781737
GO:0000245	spliceosomal complex assembly	1	3	0.463692	0.781737
GO:0000394	RNA splicing, via endonucleolytic cleavage and ligation	1	3	0.463692	0.781737
GO:0000723	telomere maintenance	1	3	0.463692	0.781737
GO:0006513	protein monoubiquitination	1	3	0.463692	0.781737
GO:0006551	leucine metabolic process	1	3	0.463692	0.781737
GO:0006817	phosphate ion transport	1	3	0.463692	0.781737
GO:0006857	oligopeptide transport	1	3	0.463692	0.781737
GO:0006906	vesicle fusion	1	3	0.463692	0.781737
GO:0007091	metaphase/anaphase transition of mitotic cell cycle	1	3	0.463692	0.781737
GO:0009113	purine nucleobase biosynthetic process	1	3	0.463692	0.781737
GO:0009637	response to blue light	1	3	0.463692	0.781737
GO:0009873	ethylene-activated signaling pathway	1	3	0.463692	0.781737
GO:0009895	negative regulation of catabolic process	1	3	0.463692	0.781737
GO:0009896	positive regulation of catabolic process	1	3	0.463692	0.781737
GO:0009965	leaf morphogenesis	1	3	0.463692	0.781737
GO:0010232	vascular transport	1	3	0.463692	0.781737
GO:0010965	regulation of mitotic sister chromatid separation	1	3	0.463692	0.781737
GO:0016073	snRNA metabolic process	1	3	0.463692	0.781737
GO:0021700	developmental maturation	1	3	0.463692	0.781737
GO:0030071	regulation of mitotic metaphase/anaphase transition	1	3	0.463692	0.781737
GO:0031056	regulation of histone modification	1	3	0.463692	0.781737
GO:0031330	negative regulation of cellular catabolic process	1	3	0.463692	0.781737
GO:0032200	telomere organization	1	3	0.463692	0.781737
GO:0032435	negative regulation of proteasomal ubiquitin-dependent protein catabolic process	1	3	0.463692	0.781737
GO:0033045	regulation of sister chromatid segregation	1	3	0.463692	0.781737
GO:0033046	negative regulation of sister chromatid segregation	1	3	0.463692	0.781737
GO:0033047	regulation of mitotic sister chromatid segregation	1	3	0.463692	0.781737
GO:0033048	negative regulation of mitotic sister chromatid segregation	1	3	0.463692	0.781737
GO:0040008	regulation of growth	1	3	0.463692	0.781737
GO:0042177	negative regulation of protein catabolic process	1	3	0.463692	0.781737
GO:0042542	response to hydrogen peroxide	1	3	0.463692	0.781737
GO:0043096	purine nucleobase salvage	1	3	0.463692	0.781737
GO:0043628	ncRNA 3'-end processing	1	3	0.463692	0.781737
GO:0044784	metaphase/anaphase transition of cell cycle	1	3	0.463692	0.781737
GO:0044801	single-organism membrane fusion	1	3	0.463692	0.781737
GO:0045839	negative regulation of mitotic nuclear division	1	3	0.463692	0.781737
GO:0045841	negative regulation of mitotic metaphase/anaphase transition	1	3	0.463692	0.781737
GO:0046683	response to organophosphorus	1	3	0.463692	0.781737
GO:0048366	leaf development	1	3	0.463692	0.781737
GO:0048868	pollen tube development	1	3	0.463692	0.781737
GO:0051304	chromosome separation	1	3	0.463692	0.781737
GO:0051306	mitotic sister chromatid separation	1	3	0.463692	0.781737
GO:0051701	interaction with host	1	3	0.463692	0.781737
GO:0051782	negative regulation of cell division	1	3	0.463692	0.781737
GO:0051784	negative regulation of nuclear division	1	3	0.463692	0.781737
GO:0051983	regulation of chromosome segregation	1	3	0.463692	0.781737
GO:0051985	negative regulation of chromosome segregation	1	3	0.463692	0.781737
GO:0055088	lipid homeostasis	1	3	0.463692	0.781737
GO:0060249	anatomical structure homeostasis	1	3	0.463692	0.781737
GO:0061025	membrane fusion	1	3	0.463692	0.781737
GO:0071369	cellular response to ethylene stimulus	1	3	0.463692	0.781737
GO:0072503	cellular divalent inorganic cation homeostasis	1	3	0.463692	0.781737
GO:0072507	divalent inorganic cation homeostasis	1	3	0.463692	0.781737
GO:0090174	organelle membrane fusion	1	3	0.463692	0.781737
GO:1901799	negative regulation of proteasomal protein catabolic process	1	3	0.463692	0.781737
GO:1901987	regulation of cell cycle phase transition	1	3	0.463692	0.781737
GO:1901988	negative regulation of cell cycle phase transition	1	3	0.463692	0.781737
GO:1901990	regulation of mitotic cell cycle phase transition	1	3	0.463692	0.781737
GO:1901991	negative regulation of mitotic cell cycle phase transition	1	3	0.463692	0.781737
GO:1902099	regulation of metaphase/anaphase transition of cell cycle	1	3	0.463692	0.781737
GO:1902100	negative regulation of metaphase/anaphase transition of cell cycle	1	3	0.463692	0.781737
GO:1902275	regulation of chromatin organization	1	3	0.463692	0.781737
GO:1903051	negative regulation of proteolysis involved in cellular protein catabolic process	1	3	0.463692	0.781737
GO:1903308	regulation of chromatin modification	1	3	0.463692	0.781737
GO:1903363	negative regulation of cellular protein catabolic process	1	3	0.463692	0.781737
GO:2000816	negative regulation of mitotic sister chromatid separation	1	3	0.463692	0.781737
GO:0003002	regionalization	6	29	0.468157	0.788255
GO:0015672	monovalent inorganic cation transport	16	82	0.474331	0.79414
GO:0022613	ribonucleoprotein complex biogenesis	16	82	0.474331	0.79414
GO:0009889	regulation of biosynthetic process	9	45	0.474609	0.79414
GO:0034470	ncRNA processing	9	45	0.474609	0.79414
GO:0006304	DNA modification	5	24	0.477791	0.79414
GO:0006576	cellular biogenic amine metabolic process	5	24	0.477791	0.79414
GO:0010604	positive regulation of macromolecule metabolic process	5	24	0.477791	0.79414
GO:0031325	positive regulation of cellular metabolic process	5	24	0.477791	0.79414
GO:0032270	positive regulation of cellular protein metabolic process	5	24	0.477791	0.79414
GO:0051247	positive regulation of protein metabolic process	5	24	0.477791	0.79414
GO:0010468	regulation of gene expression	12	61	0.478296	0.79414
GO:0048519	negative regulation of biological process	15	77	0.480759	0.797224
GO:0009116	nucleoside metabolic process	8	40	0.483071	0.800049
GO:0018205	peptidyl-lysine modification	4	19	0.489369	0.808442
GO:0072593	reactive oxygen species metabolic process	4	19	0.489369	0.808442
GO:0050794	regulation of cellular process	112	594	0.491054	0.810208
GO:0031326	regulation of cellular biosynthetic process	7	35	0.4926	0.81174
GO:0051604	protein maturation	77	408	0.495392	0.81532
GO:0003006	developmental process involved in reproduction	40	211	0.497563	0.81787
GO:0016570	histone modification	12	62	0.502829	0.818492
GO:0040007	growth	12	62	0.502829	0.818492
GO:0009308	amine metabolic process	6	30	0.503562	0.818492
GO:0042886	amide transport	6	30	0.503562	0.818492
GO:0098771	inorganic ion homeostasis	6	30	0.503562	0.818492
GO:0009566	fertilization	3	14	0.504166	0.818492
GO:0010154	fruit development	3	14	0.504166	0.818492
GO:0032012	regulation of ARF protein signal transduction	3	14	0.504166	0.818492
GO:0046578	regulation of Ras protein signal transduction	3	14	0.504166	0.818492
GO:0051056	regulation of small GTPase mediated signal transduction	3	14	0.504166	0.818492
GO:0050790	regulation of catalytic activity	14	73	0.510188	0.827248
GO:1901659	glycosyl compound biosynthetic process	8	41	0.513241	0.831172
GO:0043085	positive regulation of catalytic activity	5	25	0.51655	0.83118
GO:1902582	single-organism intracellular transport	16	84	0.51657	0.83118
GO:0000003	reproduction	53	282	0.517332	0.83118
GO:0007165	signal transduction	79	421	0.51772	0.83118
GO:0023052	signaling	79	421	0.51772	0.83118
GO:0044700	single organism signaling	79	421	0.51772	0.83118
GO:0015849	organic acid transport	13	68	0.518302	0.83118
GO:0046942	carboxylic acid transport	13	68	0.518302	0.83118
GO:0019637	organophosphate metabolic process	119	635	0.520137	0.832269
GO:0031323	regulation of cellular metabolic process	21	111	0.520653	0.832269
GO:0061024	membrane organization	7	36	0.524736	0.832269
GO:0006613	cotranslational protein targeting to membrane	2	9	0.525311	0.832269
GO:0010051	xylem and phloem pattern formation	2	9	0.525311	0.832269
GO:0018958	phenol-containing compound metabolic process	2	9	0.525311	0.832269
GO:0032507	maintenance of protein location in cell	2	9	0.525311	0.832269
GO:0045185	maintenance of protein location	2	9	0.525311	0.832269
GO:0051552	flavone metabolic process	2	9	0.525311	0.832269
GO:0051553	flavone biosynthetic process	2	9	0.525311	0.832269
GO:0016569	covalent chromatin modification	12	63	0.527061	0.834038
GO:0000910	cytokinesis	4	20	0.532613	0.836782
GO:0002682	regulation of immune system process	4	20	0.532613	0.836782
GO:0007264	small GTPase mediated signal transduction	4	20	0.532613	0.836782
GO:0007265	Ras protein signal transduction	4	20	0.532613	0.836782
GO:0032011	ARF protein signal transduction	4	20	0.532613	0.836782
GO:0046496	nicotinamide nucleotide metabolic process	4	20	0.532613	0.836782
GO:0006412	translation	37	198	0.538693	0.84036
GO:0006461	protein complex assembly	13	69	0.541358	0.84036
GO:0050896	response to stimulus	404	2162	0.545427	0.84036
GO:0043623	cellular protein complex assembly	10	53	0.547035	0.84036
GO:0048513	animal organ development	12	64	0.550915	0.84036
GO:0044085	cellular component biogenesis	37	199	0.552279	0.84036
GO:0002218	activation of innate immune response	3	15	0.553854	0.84036
GO:0002253	activation of immune response	3	15	0.553854	0.84036
GO:0006400	tRNA modification	3	15	0.553854	0.84036
GO:0006612	protein targeting to membrane	3	15	0.553854	0.84036
GO:0072657	protein localization to membrane	3	15	0.553854	0.84036
GO:0090150	establishment of protein localization to membrane	3	15	0.553854	0.84036
GO:2000026	regulation of multicellular organismal development	3	15	0.553854	0.84036
GO:0048869	cellular developmental process	28	151	0.559713	0.84036
GO:0070271	protein complex biogenesis	13	70	0.564034	0.84036
GO:0000741	karyogamy	1	4	0.564287	0.84036
GO:0006040	amino sugar metabolic process	1	4	0.564287	0.84036
GO:0006476	protein deacetylation	1	4	0.564287	0.84036
GO:0006638	neutral lipid metabolic process	1	4	0.564287	0.84036
GO:0006639	acylglycerol metabolic process	1	4	0.564287	0.84036
GO:0006768	biotin metabolic process	1	4	0.564287	0.84036
GO:0006997	nucleus organization	1	4	0.564287	0.84036
GO:0010016	shoot system morphogenesis	1	4	0.564287	0.84036
GO:0010383	cell wall polysaccharide metabolic process	1	4	0.564287	0.84036
GO:0010410	hemicellulose metabolic process	1	4	0.564287	0.84036
GO:0010476	gibberellin mediated signaling pathway	1	4	0.564287	0.84036
GO:0010638	positive regulation of organelle organization	1	4	0.564287	0.84036
GO:0015850	organic hydroxy compound transport	1	4	0.564287	0.84036
GO:0016574	histone ubiquitination	1	4	0.564287	0.84036
GO:0016575	histone deacetylation	1	4	0.564287	0.84036
GO:0018342	protein prenylation	1	4	0.564287	0.84036
GO:0030422	production of siRNA involved in RNA interference	1	4	0.564287	0.84036
GO:0031400	negative regulation of protein modification process	1	4	0.564287	0.84036
GO:0032776	DNA methylation on cytosine	1	4	0.564287	0.84036
GO:0035434	copper ion transmembrane transport	1	4	0.564287	0.84036
GO:0043102	amino acid salvage	1	4	0.564287	0.84036
GO:0048585	negative regulation of response to stimulus	1	4	0.564287	0.84036
GO:0051049	regulation of transport	1	4	0.564287	0.84036
GO:0051130	positive regulation of cellular component organization	1	4	0.564287	0.84036
GO:0051261	protein depolymerization	1	4	0.564287	0.84036
GO:0071267	L-methionine salvage	1	4	0.564287	0.84036
GO:0071370	cellular response to gibberellin stimulus	1	4	0.564287	0.84036
GO:0071804	cellular potassium ion transport	1	4	0.564287	0.84036
GO:0071805	potassium ion transmembrane transport	1	4	0.564287	0.84036
GO:0072529	pyrimidine-containing compound catabolic process	1	4	0.564287	0.84036
GO:0097354	prenylation	1	4	0.564287	0.84036
GO:0043043	peptide biosynthetic process	37	200	0.565756	0.841593
GO:0000904	cell morphogenesis involved in differentiation	10	54	0.572732	0.849938
GO:0006518	peptide metabolic process	38	206	0.573736	0.849938
GO:0019362	pyridine nucleotide metabolic process	4	21	0.573951	0.849938
GO:0033365	protein localization to organelle	4	21	0.573951	0.849938
GO:0044712	single-organism catabolic process	89	482	0.584746	0.86209
GO:0006887	exocytosis	2	10	0.585435	0.86209
GO:0008283	cell proliferation	2	10	0.585435	0.86209
GO:0042044	fluid transport	2	10	0.585435	0.86209
GO:0055076	transition metal ion homeostasis	2	10	0.585435	0.86209
GO:0000902	cell morphogenesis	15	82	0.587403	0.864022
GO:0044036	cell wall macromolecule metabolic process	8	44	0.599591	0.86509
GO:0006873	cellular ion homeostasis	3	16	0.600436	0.86509
GO:0042546	cell wall biogenesis	3	16	0.600436	0.86509
GO:0051239	regulation of multicellular organismal process	3	16	0.600436	0.86509
GO:1902531	regulation of intracellular signal transduction	3	16	0.600436	0.86509
GO:1901701	cellular response to oxygen-containing compound	6	33	0.603725	0.86509
GO:0014070	response to organic cyclic compound	4	22	0.613134	0.86509
GO:0045861	negative regulation of proteolysis	4	22	0.613134	0.86509
GO:0006468	protein phosphorylation	29	160	0.613184	0.86509
GO:0006886	intracellular protein transport	14	78	0.618062	0.86509
GO:0016192	vesicle-mediated transport	14	78	0.618062	0.86509
GO:0072524	pyridine-containing compound metabolic process	5	28	0.624377	0.86509
GO:0071840	cellular component organization or biogenesis	129	703	0.627103	0.86509
GO:0065003	macromolecular complex assembly	15	84	0.627471	0.86509
GO:0034622	cellular macromolecular complex assembly	11	62	0.632016	0.86509
GO:0043414	macromolecule methylation	11	62	0.632016	0.86509
GO:0006811	ion transport	90	493	0.63235	0.86509
GO:0007389	pattern specification process	6	34	0.63456	0.86509
GO:0006605	protein targeting	9	51	0.636522	0.86509
GO:0048608	reproductive structure development	14	79	0.638262	0.86509
GO:0061458	reproductive system development	14	79	0.638262	0.86509
GO:0000725	recombinational repair	2	11	0.639713	0.86509
GO:0006586	indolalkylamine metabolic process	2	11	0.639713	0.86509
GO:0006595	polyamine metabolic process	2	11	0.639713	0.86509
GO:0006739	NADP metabolic process	2	11	0.639713	0.86509
GO:0009648	photoperiodism	2	11	0.639713	0.86509
GO:0009793	embryo development ending in seed dormancy	2	11	0.639713	0.86509
GO:0009832	plant-type cell wall biogenesis	2	11	0.639713	0.86509
GO:0009886	post-embryonic morphogenesis	2	11	0.639713	0.86509
GO:0009894	regulation of catabolic process	2	11	0.639713	0.86509
GO:0016050	vesicle organization	2	11	0.639713	0.86509
GO:0032940	secretion by cell	2	11	0.639713	0.86509
GO:0072525	pyridine-containing compound biosynthetic process	2	11	0.639713	0.86509
GO:0051716	cellular response to stimulus	107	586	0.64044	0.86509
GO:0002684	positive regulation of immune system process	3	17	0.64369	0.86509
GO:0006413	translational initiation	3	17	0.64369	0.86509
GO:0006862	nucleotide transport	3	17	0.64369	0.86509
GO:0009266	response to temperature stimulus	3	17	0.64369	0.86509
GO:0009790	embryo development	3	17	0.64369	0.86509
GO:0031349	positive regulation of defense response	3	17	0.64369	0.86509
GO:0045089	positive regulation of innate immune response	3	17	0.64369	0.86509
GO:0050778	positive regulation of immune response	3	17	0.64369	0.86509
GO:0055082	cellular chemical homeostasis	3	17	0.64369	0.86509
GO:0071229	cellular response to acid chemical	3	17	0.64369	0.86509
GO:0051726	regulation of cell cycle	7	40	0.64392	0.86509
GO:0000338	protein deneddylation	1	5	0.646021	0.86509
GO:0001666	response to hypoxia	1	5	0.646021	0.86509
GO:0006475	internal protein amino acid acetylation	1	5	0.646021	0.86509
GO:0006498	N-terminal protein lipidation	1	5	0.646021	0.86509
GO:0006555	methionine metabolic process	1	5	0.646021	0.86509
GO:0006570	tyrosine metabolic process	1	5	0.646021	0.86509
GO:0006596	polyamine biosynthetic process	1	5	0.646021	0.86509
GO:0006783	heme biosynthetic process	1	5	0.646021	0.86509
GO:0006813	potassium ion transport	1	5	0.646021	0.86509
GO:0007623	circadian rhythm	1	5	0.646021	0.86509
GO:0008614	pyridoxine metabolic process	1	5	0.646021	0.86509
GO:0009086	methionine biosynthetic process	1	5	0.646021	0.86509
GO:0009309	amine biosynthetic process	1	5	0.646021	0.86509
GO:0009627	systemic acquired resistance	1	5	0.646021	0.86509
GO:0009640	photomorphogenesis	1	5	0.646021	0.86509
GO:0009734	auxin-activated signaling pathway	1	5	0.646021	0.86509
GO:0009827	plant-type cell wall modification	1	5	0.646021	0.86509
GO:0010393	galacturonan metabolic process	1	5	0.646021	0.86509
GO:0010948	negative regulation of cell cycle process	1	5	0.646021	0.86509
GO:0016101	diterpenoid metabolic process	1	5	0.646021	0.86509
GO:0016556	mRNA modification	1	5	0.646021	0.86509
GO:0016573	histone acetylation	1	5	0.646021	0.86509
GO:0018393	internal peptidyl-lysine acetylation	1	5	0.646021	0.86509
GO:0018394	peptidyl-lysine acetylation	1	5	0.646021	0.86509
GO:0019566	arabinose metabolic process	1	5	0.646021	0.86509
GO:0031050	dsRNA fragmentation	1	5	0.646021	0.86509
GO:0031365	N-terminal protein amino acid modification	1	5	0.646021	0.86509
GO:0032879	regulation of localization	1	5	0.646021	0.86509
GO:0036293	response to decreased oxygen levels	1	5	0.646021	0.86509
GO:0042168	heme metabolic process	1	5	0.646021	0.86509
GO:0042401	cellular biogenic amine biosynthetic process	1	5	0.646021	0.86509
GO:0042816	vitamin B6 metabolic process	1	5	0.646021	0.86509
GO:0043248	proteasome assembly	1	5	0.646021	0.86509
GO:0043331	response to dsRNA	1	5	0.646021	0.86509
GO:0044786	cell cycle DNA replication	1	5	0.646021	0.86509
GO:0046467	membrane lipid biosynthetic process	1	5	0.646021	0.86509
GO:0070482	response to oxygen levels	1	5	0.646021	0.86509
GO:0070918	production of small RNA involved in gene silencing by RNA	1	5	0.646021	0.86509
GO:0071265	L-methionine biosynthetic process	1	5	0.646021	0.86509
GO:0071359	cellular response to dsRNA	1	5	0.646021	0.86509
GO:0071365	cellular response to auxin stimulus	1	5	0.646021	0.86509
GO:0071941	nitrogen cycle metabolic process	1	5	0.646021	0.86509
GO:1901699	cellular response to nitrogen compound	1	5	0.646021	0.86509
GO:1902578	single-organism localization	151	825	0.649161	0.867761
GO:0031401	positive regulation of protein modification process	4	23	0.649996	0.867761
GO:0040029	regulation of gene expression, epigenetic	4	23	0.649996	0.867761
GO:0006996	organelle organization	64	354	0.650791	0.867941
GO:0022607	cellular component assembly	18	102	0.652618	0.869497
GO:0090567	reproductive shoot system development	11	63	0.654218	0.870669
GO:0015711	organic anion transport	16	91	0.654822	0.870669
GO:0016568	chromatin modification	12	69	0.662231	0.879224
GO:0009142	nucleoside triphosphate biosynthetic process	6	35	0.663932	0.879224
GO:0009199	ribonucleoside triphosphate metabolic process	6	35	0.663932	0.879224
GO:0009201	ribonucleoside triphosphate biosynthetic process	6	35	0.663932	0.879224
GO:0044765	single-organism transport	149	817	0.667019	0.882425
GO:0043933	macromolecular complex subunit organization	39	219	0.668091	0.882776
GO:0009653	anatomical structure morphogenesis	31	175	0.668627	0.882776
GO:0071822	protein complex subunit organization	23	131	0.672411	0.886881
GO:0032259	methylation	11	64	0.675659	0.890272
GO:0006026	aminoglycan catabolic process	3	18	0.683518	0.897928
GO:0045088	regulation of innate immune response	3	18	0.683518	0.897928
GO:0050776	regulation of immune response	3	18	0.683518	0.897928
GO:0032269	negative regulation of cellular protein metabolic process	5	30	0.687595	0.899615
GO:0051248	negative regulation of protein metabolic process	5	30	0.687595	0.899615
GO:0009173	pyrimidine ribonucleoside monophosphate metabolic process	2	12	0.688223	0.899615
GO:0009174	pyrimidine ribonucleoside monophosphate biosynthetic process	2	12	0.688223	0.899615
GO:0046903	secretion	2	12	0.688223	0.899615
GO:0072527	pyrimidine-containing compound metabolic process	6	36	0.691771	0.903355
GO:0010605	negative regulation of macromolecule metabolic process	11	65	0.696302	0.907795
GO:0032989	cellular component morphogenesis	16	94	0.707199	0.907795
GO:0016043	cellular component organization	111	617	0.707241	0.907795
GO:0032268	regulation of cellular protein metabolic process	13	77	0.707757	0.907795
GO:0051246	regulation of protein metabolic process	13	77	0.707757	0.907795
GO:0002097	tRNA wobble base modification	1	6	0.712429	0.907795
GO:0002831	regulation of response to biotic stimulus	1	6	0.712429	0.907795
GO:0006401	RNA catabolic process	1	6	0.712429	0.907795
GO:0006473	protein acetylation	1	6	0.712429	0.907795
GO:0006722	triterpenoid metabolic process	1	6	0.712429	0.907795
GO:0006749	glutathione metabolic process	1	6	0.712429	0.907795
GO:0006897	endocytosis	1	6	0.712429	0.907795
GO:0007602	phototransduction	1	6	0.712429	0.907795
GO:0009582	detection of abiotic stimulus	1	6	0.712429	0.907795
GO:0009583	detection of light stimulus	1	6	0.712429	0.907795
GO:0009626	plant-type hypersensitive response	1	6	0.712429	0.907795
GO:0009696	salicylic acid metabolic process	1	6	0.712429	0.907795
GO:0009733	response to auxin	1	6	0.712429	0.907795
GO:0015994	chlorophyll metabolic process	1	6	0.712429	0.907795
GO:0034050	host programmed cell death induced by symbiont	1	6	0.712429	0.907795
GO:0035966	response to topologically incorrect protein	1	6	0.712429	0.907795
GO:0042537	benzene-containing compound metabolic process	1	6	0.712429	0.907795
GO:0043543	protein acylation	1	6	0.712429	0.907795
GO:0043624	cellular protein complex disassembly	1	6	0.712429	0.907795
GO:0055081	anion homeostasis	1	6	0.712429	0.907795
GO:0015748	organophosphate ester transport	5	31	0.716347	0.910229
GO:2000112	regulation of cellular macromolecule biosynthetic process	5	31	0.716347	0.910229
GO:0046148	pigment biosynthetic process	4	25	0.716416	0.910229
GO:0009141	nucleoside triphosphate metabolic process	6	37	0.718035	0.910285
GO:0006869	lipid transport	3	19	0.719921	0.910285
GO:0010466	negative regulation of peptidase activity	3	19	0.719921	0.910285
GO:0051346	negative regulation of hydrolase activity	3	19	0.719921	0.910285
GO:0052547	regulation of peptidase activity	3	19	0.719921	0.910285
GO:0048523	negative regulation of cellular process	7	43	0.720698	0.910392
GO:0006508	proteolysis	101	565	0.724595	0.914436
GO:1901362	organic cyclic compound biosynthetic process	182	1006	0.726211	0.914798
GO:0080090	regulation of primary metabolic process	17	101	0.728487	0.914798
GO:0000398	mRNA splicing, via spliceosome	2	13	0.731218	0.914798
GO:0008654	phospholipid biosynthetic process	2	13	0.731218	0.914798
GO:0009129	pyrimidine nucleoside monophosphate metabolic process	2	13	0.731218	0.914798
GO:0009130	pyrimidine nucleoside monophosphate biosynthetic process	2	13	0.731218	0.914798
GO:0009553	embryo sac development	2	13	0.731218	0.914798
GO:0045165	cell fate commitment	2	13	0.731218	0.914798
GO:0048316	seed development	2	13	0.731218	0.914798
GO:0055086	nucleobase-containing small molecule metabolic process	103	577	0.731838	0.914798
GO:0009892	negative regulation of metabolic process	11	67	0.735097	0.917998
GO:0019725	cellular homeostasis	19	113	0.737922	0.920652
GO:0006807	nitrogen compound metabolic process	456	2488	0.740562	0.92307
GO:0010556	regulation of macromolecule biosynthetic process	6	38	0.742706	0.924419
GO:0042440	pigment metabolic process	5	32	0.743166	0.924419
GO:0016482	cytoplasmic transport	8	50	0.745363	0.924419
GO:0008033	tRNA processing	4	26	0.745938	0.924419
GO:0006022	aminoglycan metabolic process	3	20	0.752975	0.924419
GO:0009737	response to abscisic acid	3	20	0.752975	0.924419
GO:0031347	regulation of defense response	3	20	0.752975	0.924419
GO:0097305	response to alcohol	3	20	0.752975	0.924419
GO:0033554	cellular response to stress	26	154	0.755364	0.924419
GO:0071705	nitrogen compound transport	20	120	0.756074	0.924419
GO:0072521	purine-containing compound metabolic process	86	488	0.760412	0.924419
GO:0060255	regulation of macromolecule metabolic process	22	132	0.763877	0.924419
GO:0010629	negative regulation of gene expression	6	39	0.765785	0.924419
GO:0006625	protein targeting to peroxisome	1	7	0.766384	0.924419
GO:0009581	detection of external stimulus	1	7	0.766384	0.924419
GO:0009658	chloroplast organization	1	7	0.766384	0.924419
GO:0009723	response to ethylene	1	7	0.766384	0.924419
GO:0010769	regulation of cell morphogenesis involved in differentiation	1	7	0.766384	0.924419
GO:0015858	nucleoside transport	1	7	0.766384	0.924419
GO:0022411	cellular component disassembly	1	7	0.766384	0.924419
GO:0032984	macromolecular complex disassembly	1	7	0.766384	0.924419
GO:0043241	protein complex disassembly	1	7	0.766384	0.924419
GO:0043574	peroxisomal transport	1	7	0.766384	0.924419
GO:0046112	nucleobase biosynthetic process	1	7	0.766384	0.924419
GO:0051259	protein oligomerization	1	7	0.766384	0.924419
GO:0051640	organelle localization	1	7	0.766384	0.924419
GO:0060284	regulation of cell development	1	7	0.766384	0.924419
GO:0072662	protein localization to peroxisome	1	7	0.766384	0.924419
GO:0072663	establishment of protein localization to peroxisome	1	7	0.766384	0.924419
GO:0015031	protein transport	32	189	0.768	0.924419
GO:0050793	regulation of developmental process	5	33	0.768066	0.924419
GO:0019438	aromatic compound biosynthetic process	179	998	0.768077	0.924419
GO:0006306	DNA methylation	2	14	0.76906	0.924419
GO:0006497	protein lipidation	2	14	0.76906	0.924419
GO:0007186	G-protein coupled receptor signaling pathway	2	14	0.76906	0.924419
GO:0010118	stomatal movement	2	14	0.76906	0.924419
GO:0042157	lipoprotein metabolic process	2	14	0.76906	0.924419
GO:0042158	lipoprotein biosynthetic process	2	14	0.76906	0.924419
GO:0044728	DNA methylation or demethylation	2	14	0.76906	0.924419
GO:0009887	organ morphogenesis	4	27	0.773051	0.928367
GO:0009791	post-embryonic development	26	156	0.778451	0.933272
GO:0009555	pollen development	3	21	0.782813	0.933272
GO:0019751	polyol metabolic process	3	21	0.782813	0.933272
GO:0032147	activation of protein kinase activity	3	21	0.782813	0.933272
GO:0033674	positive regulation of kinase activity	3	21	0.782813	0.933272
GO:0045860	positive regulation of protein kinase activity	3	21	0.782813	0.933272
GO:0051347	positive regulation of transferase activity	3	21	0.782813	0.933272
GO:0080134	regulation of response to stress	3	21	0.782813	0.933272
GO:0009150	purine ribonucleotide metabolic process	83	475	0.783992	0.933818
GO:0065009	regulation of molecular function	34	202	0.785264	0.933818
GO:0006810	transport	193	1078	0.785465	0.933818
GO:0008104	protein localization	50	292	0.786219	0.933818
GO:0071702	organic substance transport	62	359	0.786822	0.933818
GO:0071396	cellular response to lipid	4	28	0.79783	0.944425
GO:0006213	pyrimidine nucleoside metabolic process	2	15	0.802169	0.944425
GO:0046131	pyrimidine ribonucleoside metabolic process	2	15	0.802169	0.944425
GO:0048856	anatomical structure development	73	423	0.806143	0.944425
GO:0006163	purine nucleotide metabolic process	83	479	0.808982	0.944425
GO:0001934	positive regulation of protein phosphorylation	3	22	0.809604	0.944425
GO:0006220	pyrimidine nucleotide metabolic process	3	22	0.809604	0.944425
GO:0010562	positive regulation of phosphorus metabolic process	3	22	0.809604	0.944425
GO:0042327	positive regulation of phosphorylation	3	22	0.809604	0.944425
GO:0043086	negative regulation of catalytic activity	3	22	0.809604	0.944425
GO:0045937	positive regulation of phosphate metabolic process	3	22	0.809604	0.944425
GO:0006261	DNA-dependent DNA replication	1	8	0.81022	0.944425
GO:0006900	membrane budding	1	8	0.81022	0.944425
GO:0006901	vesicle coating	1	8	0.81022	0.944425
GO:0009608	response to symbiont	1	8	0.81022	0.944425
GO:0009651	response to salt stress	1	8	0.81022	0.944425
GO:0019400	alditol metabolic process	1	8	0.81022	0.944425
GO:0022618	ribonucleoprotein complex assembly	1	8	0.81022	0.944425
GO:0042545	cell wall modification	1	8	0.81022	0.944425
GO:0071826	ribonucleoprotein complex subunit organization	1	8	0.81022	0.944425
GO:0009163	nucleoside biosynthetic process	5	35	0.812277	0.944425
GO:0016458	gene silencing	5	35	0.812277	0.944425
GO:0042455	ribonucleoside biosynthetic process	5	35	0.812277	0.944425
GO:0006753	nucleoside phosphate metabolic process	96	552	0.814537	0.946215
GO:0006950	response to stress	202	1138	0.830161	0.949847
GO:0000226	microtubule cytoskeleton organization	2	16	0.830988	0.949847
GO:0001510	RNA methylation	2	16	0.830988	0.949847
GO:0009117	nucleotide metabolic process	94	544	0.831113	0.949847
GO:0019693	ribose phosphate metabolic process	85	494	0.831249	0.949847
GO:0000272	polysaccharide catabolic process	5	36	0.831714	0.949847
GO:0031324	negative regulation of cellular metabolic process	5	36	0.831714	0.949847
GO:0051171	regulation of nitrogen compound metabolic process	5	36	0.831714	0.949847
GO:0071103	DNA conformation change	5	36	0.831714	0.949847
GO:0019953	sexual reproduction	3	23	0.833545	0.949847
GO:0071669	plant-type cell wall organization or biogenesis	3	23	0.833545	0.949847
GO:1901360	organic cyclic compound metabolic process	406	2250	0.840615	0.949847
GO:1902580	single-organism cellular localization	4	30	0.840803	0.949847
GO:0071554	cell wall organization or biogenesis	22	139	0.841118	0.949847
GO:1901575	organic substance catabolic process	121	696	0.842695	0.949847
GO:0045229	external encapsulating structure organization	14	92	0.84323	0.949847
GO:0006974	cellular response to DNA damage stimulus	12	80	0.84335	0.949847
GO:0008037	cell recognition	12	80	0.84335	0.949847
GO:0006325	chromatin organization	18	116	0.845829	0.949847
GO:0000911	cytokinesis by cell plate formation	1	9	0.845833	0.949847
GO:0006206	pyrimidine nucleobase metabolic process	1	9	0.845833	0.949847
GO:0006825	copper ion transport	1	9	0.845833	0.949847
GO:0006829	zinc II ion transport	1	9	0.845833	0.949847
GO:0009132	nucleoside diphosphate metabolic process	1	9	0.845833	0.949847
GO:0009845	seed germination	1	9	0.845833	0.949847
GO:0010053	root epidermal cell differentiation	1	9	0.845833	0.949847
GO:0010208	pollen wall assembly	1	9	0.845833	0.949847
GO:0010927	cellular component assembly involved in morphogenesis	1	9	0.845833	0.949847
GO:0017038	protein import	1	9	0.845833	0.949847
GO:0034599	cellular response to oxidative stress	1	9	0.845833	0.949847
GO:0034614	cellular response to reactive oxygen species	1	9	0.845833	0.949847
GO:0044743	intracellular protein transmembrane import	1	9	0.845833	0.949847
GO:0045595	regulation of cell differentiation	1	9	0.845833	0.949847
GO:0055067	monovalent inorganic cation homeostasis	1	9	0.845833	0.949847
GO:0065002	intracellular protein transmembrane transport	1	9	0.845833	0.949847
GO:0071806	protein transmembrane transport	1	9	0.845833	0.949847
GO:0085029	extracellular matrix assembly	1	9	0.845833	0.949847
GO:0090351	seedling development	1	9	0.845833	0.949847
GO:0090627	plant epidermal cell differentiation	1	9	0.845833	0.949847
GO:0009056	catabolic process	125	720	0.850826	0.954638
GO:0044265	cellular macromolecule catabolic process	24	152	0.853116	0.955074
GO:0032392	DNA geometric change	3	24	0.854846	0.955074
GO:0043549	regulation of kinase activity	3	24	0.854846	0.955074
GO:0045859	regulation of protein kinase activity	3	24	0.854846	0.955074
GO:0051338	regulation of transferase activity	3	24	0.854846	0.955074
GO:0006281	DNA repair	11	75	0.856221	0.955799
GO:0051276	chromosome organization	27	170	0.857405	0.956116
GO:0009259	ribonucleotide metabolic process	83	488	0.85796	0.956116
GO:0045184	establishment of protein localization	46	280	0.86216	0.959586
GO:0009057	macromolecule catabolic process	35	217	0.862533	0.959586
GO:0033993	response to lipid	5	38	0.865653	0.962243
GO:0006396	RNA processing	24	154	0.869656	0.965842
GO:0002252	immune effector process	1	10	0.874766	0.965842
GO:0006525	arginine metabolic process	1	10	0.874766	0.965842
GO:0006568	tryptophan metabolic process	1	10	0.874766	0.965842
GO:0015718	monocarboxylic acid transport	1	10	0.874766	0.965842
GO:0019932	second-messenger-mediated signaling	1	10	0.874766	0.965842
GO:0031123	RNA 3'-end processing	1	10	0.874766	0.965842
GO:0090558	plant epidermis development	1	10	0.874766	0.965842
GO:0006820	anion transport	22	143	0.875903	0.966285
GO:0007154	cell communication	115	671	0.876999	0.966444
GO:0071407	cellular response to organic cyclic compound	2	18	0.877516	0.966444
GO:0022622	root system development	10	71	0.880591	0.969019
GO:0018130	heterocycle biosynthetic process	172	990	0.887259	0.972828
GO:0044248	cellular catabolic process	106	624	0.889044	0.972828
GO:0006470	protein dephosphorylation	4	33	0.890686	0.972828
GO:0015931	nucleobase-containing compound transport	4	33	0.890686	0.972828
GO:0043038	amino acid activation	9	66	0.893873	0.972828
GO:0043039	tRNA aminoacylation	9	66	0.893873	0.972828
GO:0034655	nucleobase-containing compound catabolic process	75	451	0.894018	0.972828
GO:0007126	meiotic nuclear division	2	19	0.896057	0.972828
GO:0048569	post-embryonic organ development	2	19	0.896057	0.972828
GO:0019941	modification-dependent protein catabolic process	18	122	0.898098	0.972828
GO:0043632	modification-dependent macromolecule catabolic process	18	122	0.898098	0.972828
GO:0006355	regulation of transcription, DNA-templated	1	11	0.898272	0.972828
GO:0006913	nucleocytoplasmic transport	1	11	0.898272	0.972828
GO:0051168	nuclear export	1	11	0.898272	0.972828
GO:0051169	nuclear transport	1	11	0.898272	0.972828
GO:0051252	regulation of RNA metabolic process	1	11	0.898272	0.972828
GO:1903506	regulation of nucleic acid-templated transcription	1	11	0.898272	0.972828
GO:2001141	regulation of RNA biosynthetic process	1	11	0.898272	0.972828
GO:0044271	cellular nitrogen compound biosynthetic process	205	1177	0.900951	0.972828
GO:0048367	shoot system development	13	92	0.902495	0.972828
GO:0019220	regulation of phosphate metabolic process	4	34	0.903966	0.972828
GO:0051174	regulation of phosphorus metabolic process	4	34	0.903966	0.972828
GO:0030163	protein catabolic process	19	129	0.904837	0.972828
GO:0044257	cellular protein catabolic process	19	129	0.904837	0.972828
GO:0048827	phyllome development	3	27	0.905058	0.972828
GO:0071555	cell wall organization	11	80	0.906452	0.972828
GO:0007017	microtubule-based process	13	93	0.910315	0.972828
GO:0009166	nucleotide catabolic process	70	427	0.911142	0.972828
GO:1903046	meiotic cell cycle process	2	20	0.911955	0.972828
GO:1901565	organonitrogen compound catabolic process	76	462	0.914205	0.972828
GO:0046434	organophosphate catabolic process	70	428	0.914781	0.972828
GO:1901292	nucleoside phosphate catabolic process	70	428	0.914781	0.972828
GO:0016311	dephosphorylation	4	35	0.915797	0.972828
GO:0006665	sphingolipid metabolic process	1	12	0.917367	0.972828
GO:0006839	mitochondrial transport	1	12	0.917367	0.972828
GO:0007005	mitochondrion organization	1	12	0.917367	0.972828
GO:0009664	plant-type cell wall organization	1	12	0.917367	0.972828
GO:0015740	C4-dicarboxylate transport	1	12	0.917367	0.972828
GO:0022604	regulation of cell morphogenesis	1	12	0.917367	0.972828
GO:0044770	cell cycle phase transition	1	12	0.917367	0.972828
GO:0044772	mitotic cell cycle phase transition	1	12	0.917367	0.972828
GO:1901136	carbohydrate derivative catabolic process	73	446	0.917913	0.972828
GO:0048731	system development	32	209	0.918464	0.972828
GO:0006725	cellular aromatic compound metabolic process	393	2217	0.922542	0.972828
GO:0034660	ncRNA metabolic process	20	138	0.922952	0.972828
GO:0019439	aromatic compound catabolic process	75	459	0.923193	0.972828
GO:0006418	tRNA aminoacylation for protein translation	8	63	0.924703	0.972828
GO:0051321	meiotic cell cycle	2	21	0.925549	0.972828
GO:0015698	inorganic anion transport	5	43	0.926119	0.972828
GO:0048364	root development	5	43	0.926119	0.972828
GO:0031399	regulation of protein modification process	4	36	0.926307	0.972828
GO:0006195	purine nucleotide catabolic process	69	426	0.92732	0.972828
GO:0009154	purine ribonucleotide catabolic process	69	426	0.92732	0.972828
GO:0009261	ribonucleotide catabolic process	69	426	0.92732	0.972828
GO:0072523	purine-containing compound catabolic process	69	426	0.92732	0.972828
GO:0001932	regulation of protein phosphorylation	3	29	0.929181	0.972828
GO:0042325	regulation of phosphorylation	3	29	0.929181	0.972828
GO:0044270	cellular nitrogen compound catabolic process	75	461	0.929384	0.972828
GO:0046700	heterocycle catabolic process	75	461	0.929384	0.972828
GO:0044702	single organism reproductive process	17	121	0.930746	0.972828
GO:0007127	meiosis I	1	13	0.93288	0.972828
GO:0022603	regulation of anatomical structure morphogenesis	1	13	0.93288	0.972828
GO:0043401	steroid hormone mediated signaling pathway	1	13	0.93288	0.972828
GO:0048437	floral organ development	1	13	0.93288	0.972828
GO:0048545	response to steroid hormone	1	13	0.93288	0.972828
GO:0071383	cellular response to steroid hormone stimulus	1	13	0.93288	0.972828
GO:0051603	proteolysis involved in cellular protein catabolic process	18	128	0.935035	0.97367
GO:1901361	organic cyclic compound catabolic process	75	463	0.935168	0.97367
GO:0048646	anatomical structure formation involved in morphogenesis	2	22	0.937143	0.974955
GO:0051234	establishment of localization	239	1384	0.940568	0.977745
GO:0006835	dicarboxylic acid transport	1	14	0.945481	0.9813
GO:0072594	establishment of protein localization to organelle	1	14	0.945481	0.9813
GO:0046483	heterocycle metabolic process	379	2158	0.94742	0.982538
GO:0099402	plant organ development	9	74	0.952466	0.986992
GO:0033036	macromolecule localization	53	343	0.954351	0.988026
GO:0009908	flower development	5	47	0.955615	0.988026
GO:0048528	post-embryonic root development	1	15	0.955718	0.988026
GO:0009808	lignin metabolic process	3	33	0.961394	0.98962
GO:0016071	mRNA metabolic process	3	33	0.961394	0.98962
GO:0006397	mRNA processing	2	25	0.96249	0.98962
GO:0034728	nucleosome organization	4	41	0.963104	0.98962
GO:0051179	localization	242	1418	0.963636	0.98962
GO:0009148	pyrimidine nucleoside triphosphate biosynthetic process	1	16	0.964033	0.98962
GO:0009208	pyrimidine ribonucleoside triphosphate metabolic process	1	16	0.964033	0.98962
GO:0009209	pyrimidine ribonucleoside triphosphate biosynthetic process	1	16	0.964033	0.98962
GO:0019219	regulation of nucleobase-containing compound metabolic process	1	16	0.964033	0.98962
GO:0071824	protein-DNA complex subunit organization	4	42	0.968017	0.991512
GO:0015893	drug transport	8	71	0.96873	0.991512
GO:0042493	response to drug	8	71	0.96873	0.991512
GO:0006259	DNA metabolic process	40	273	0.969849	0.991512
GO:0009147	pyrimidine nucleoside triphosphate metabolic process	1	17	0.970787	0.991512
GO:0006399	tRNA metabolic process	14	112	0.971136	0.991512
GO:0034654	nucleobase-containing compound biosynthetic process	153	927	0.971154	0.991512
GO:0034641	cellular nitrogen compound metabolic process	392	2259	0.974867	0.994096
GO:0044092	negative regulation of molecular function	19	146	0.975197	0.994096
GO:0006366	transcription from RNA polymerase II promoter	2	28	0.977854	0.996032
GO:0043412	macromolecule modification	270	1592	0.979122	0.996553
GO:0010015	root morphogenesis	1	20	0.98435	0.998784
GO:0030198	extracellular matrix organization	1	20	0.98435	0.998784
GO:0043062	extracellular structure organization	1	20	0.98435	0.998784
GO:0016070	RNA metabolic process	192	1164	0.984353	0.998784
GO:0007166	cell surface receptor signaling pathway	4	48	0.986795	1
GO:0006260	DNA replication	5	57	0.988732	1
GO:0019538	protein metabolic process	392	2293	0.990296	1
GO:0010876	lipid localization	3	43	0.992271	1
GO:0006139	nucleobase-containing compound metabolic process	340	2027	0.995185	1
GO:0090304	nucleic acid metabolic process	239	1463	0.99555	1
GO:0036211	protein modification process	243	1488	0.995942	1
GO:0009059	macromolecule biosynthetic process	179	1128	0.996598	1
GO:0010467	gene expression	327	1966	0.996765	1
GO:0044267	cellular protein metabolic process	309	1867	0.996958	1
GO:0032774	RNA biosynthetic process	126	824	0.997035	1
GO:0006464	cellular protein modification process	239	1475	0.997225	1
GO:0006351	transcription, DNA-templated	124	814	0.997285	1
GO:0097659	nucleic acid-templated transcription	124	814	0.997285	1
GO:0034645	cellular macromolecule biosynthetic process	171	1101	0.998589	1
GO:0007215	glutamate receptor signaling pathway	1	37	0.999546	1
GO:0043170	macromolecule metabolic process	715	4229	0.999967	1
GO:0044260	cellular macromolecule metabolic process	542	3291	0.999978	1
GO:0008150	biological_process	2016	10751	1	1

## Sheet: Table S8
Table S8.KEGG analysis for genes in the yellow module
KEGG_A_class	KEGG_B_class	Pathway	out (481)	All (9071)	Pvalue	Qvalue	Pathway ID
Metabolism	Energy metabolism	Nitrogen metabolism	8	43	0.00165325	0.110153	ko00910
Metabolism	Lipid metabolism	Fatty acid degradation	13	99	0.00210362	0.110153	ko00071
Genetic Information Processing	Transcription	Spliceosome	25	274	0.00554802	0.110153	ko03040
Metabolism	Global and overview maps	Fatty acid metabolism	14	124	0.0058711	0.110153	ko01212
Metabolism	Metabolism of cofactors and vitamins	Riboflavin metabolism	6	33	0.00702229	0.110153	ko00740
Metabolism	Metabolism of terpenoids and polyketides	Carotenoid biosynthesis	16	153	0.00705843	0.110153	ko00906
Metabolism	Amino acid metabolism	Alanine, aspartate and glutamate metabolism	10	77	0.00718252	0.110153	ko00250
Genetic Information Processing	Translation	mRNA surveillance pathway	17	167	0.00728285	0.110153	ko03015
Cellular Processes	Transport and catabolism	Endocytosis	17	172	0.00967844	0.130121	ko04144
Metabolism	Amino acid metabolism	Cysteine and methionine metabolism	12	124	0.0313465	0.379293	ko00270
Metabolism	Carbohydrate metabolism	Amino sugar and nucleotide sugar metabolism	15	170	0.0361432	0.391046	ko00520
Metabolism	Nucleotide metabolism	Pyrimidine metabolism	10	100	0.0387814	0.391046	ko00240
Metabolism	Biosynthesis of other secondary metabolites	Aflatoxin biosynthesis	1	1	0.0530261	0.493551	ko00254
Metabolism	Glycan biosynthesis and metabolism	Other types of O-glycan biosynthesis	3	17	0.0578949	0.500377	ko00514
Metabolism	Global and overview maps	Biosynthesis of amino acids	20	274	0.0909619	0.703628	ko01230
Cellular Processes	Transport and catabolism	Peroxisome	10	119	0.0996591	0.703628	ko04146
Metabolism	Amino acid metabolism	Lysine biosynthesis	3	22	0.108177	0.703628	ko00300
Metabolism	Metabolism of terpenoids and polyketides	Limonene and pinene degradation	2	11	0.112454	0.703628	ko00903
Metabolism	Lipid metabolism	Fatty acid biosynthesis	5	49	0.116302	0.703628	ko00061
Metabolism	Amino acid metabolism	Arginine biosynthesis	5	49	0.116302	0.703628	ko00220
Genetic Information Processing	Translation	RNA transport	20	286	0.1245	0.717358	ko03013
Metabolism	Glycan biosynthesis and metabolism	Mannose type O-glycan biosyntheis	1	3	0.150808	0.825262	ko00515
Metabolism	Carbohydrate metabolism	Butanoate metabolism	4	41	0.170685	0.825262	ko00650
Cellular Processes	Transport and catabolism	Autophagy - other eukaryotes	4	41	0.170685	0.825262	ko04136
Metabolism	Amino acid metabolism	Arginine and proline metabolism	6	72	0.181474	0.825262	ko00330
Metabolism	Metabolism of cofactors and vitamins	Nicotinate and nicotinamide metabolism	3	28	0.183474	0.825262	ko00760
Metabolism	Metabolism of other amino acids	beta-Alanine metabolism	6	73	0.189564	0.825262	ko00410
Metabolism	Biosynthesis of other secondary metabolites	Anthocyanin biosynthesis	1	4	0.195852	0.825262	ko00942
Metabolism	Amino acid metabolism	Valine, leucine and isoleucine degradation	6	74	0.19779	0.825262	ko00280
Metabolism	Carbohydrate metabolism	Starch and sucrose metabolism	19	293	0.211818	0.836502	ko00500
Metabolism	Amino acid metabolism	Phenylalanine, tyrosine and tryptophan biosynthesis	4	45	0.214449	0.836502	ko00400
Metabolism	Lipid metabolism	Biosynthesis of unsaturated fatty acids	5	61	0.221224	0.836502	ko01040
Metabolism	Lipid metabolism	Synthesis and degradation of ketone bodies	1	5	0.238512	0.874543	ko00072
Cellular Processes	Transport and catabolism	Phagosome	10	146	0.246421	0.87697	ko04145
Metabolism	Metabolism of cofactors and vitamins	Thiamine metabolism	3	33	0.253929	0.877869	ko00730
Metabolism	Carbohydrate metabolism	Propanoate metabolism	5	66	0.271451	0.912376	ko00640
Metabolism	Amino acid metabolism	Phenylalanine metabolism	3	35	0.283145	0.917149	ko00360
Environmental Information Processing	Signal transduction	Phosphatidylinositol signaling system	7	101	0.28803	0.917149	ko04070
Metabolism	Amino acid metabolism	Tyrosine metabolism	6	86	0.304845	0.924336	ko00350
Environmental Information Processing	Signal transduction	Plant hormone signal transduction	43	747	0.305565	0.924336	ko04075
Metabolism	Carbohydrate metabolism	Glycolysis / Gluconeogenesis	11	174	0.317566	0.928502	ko00010
Genetic Information Processing	Translation	Aminoacyl-tRNA biosynthesis	6	89	0.333232	0.928502	ko00970
Metabolism	Metabolism of other amino acids	Selenocompound metabolism	2	24	0.366166	0.928502	ko00450
Metabolism	Metabolism of cofactors and vitamins	Folate biosynthesis	4	58	0.37011	0.928502	ko00790
Metabolism	Carbohydrate metabolism	Inositol phosphate metabolism	6	93	0.371519	0.928502	ko00562
Genetic Information Processing	Transcription	RNA polymerase	5	76	0.377114	0.928502	ko03020
Metabolism	Glycan biosynthesis and metabolism	Glycosphingolipid biosynthesis - ganglio series	2	25	0.385469	0.928502	ko00604
Metabolism	Metabolism of other amino acids	Phosphonate and phosphinate metabolism	1	9	0.387727	0.928502	ko00440
Metabolism	Biosynthesis of other secondary metabolites	Indole alkaloid biosynthesis	1	9	0.387727	0.928502	ko00901
Genetic Information Processing	Folding, sorting and degradation	SNARE interactions in vesicular transport	4	60	0.394537	0.928502	ko04130
Genetic Information Processing	Replication and repair	Homologous recombination	6	96	0.400346	0.928502	ko03440
Metabolism	Biosynthesis of other secondary metabolites	Tropane, piperidine and pyridine alkaloid biosynthesis	2	26	0.404512	0.928502	ko00960
Metabolism	Carbohydrate metabolism	Fructose and mannose metabolism	4	61	0.406699	0.928502	ko00051
Metabolism	Metabolism of terpenoids and polyketides	Monoterpenoid biosynthesis	2	27	0.423268	0.929552	ko00902
Metabolism	Lipid metabolism	Sphingolipid metabolism	4	64	0.442858	0.929552	ko00600
Metabolism	Biosynthesis of other secondary metabolites	Monobactam biosynthesis	1	11	0.451002	0.929552	ko00261
Metabolism	Metabolism of cofactors and vitamins	Ubiquinone and other terpenoid-quinone biosynthesis	3	47	0.457927	0.929552	ko00130
Metabolism	Glycan biosynthesis and metabolism	N-Glycan biosynthesis	4	66	0.466598	0.929552	ko00510
Metabolism	Lipid metabolism	Arachidonic acid metabolism	2	30	0.477598	0.929552	ko00590
Organismal Systems	Environmental adaptation	Circadian rhythm - plant	7	124	0.488316	0.929552	ko04712
Metabolism	Carbohydrate metabolism	Citrate cycle (TCA cycle)	3	52	0.525805	0.929552	ko00020
Metabolism	Lipid metabolism	Glycerolipid metabolism	6	110	0.531671	0.929552	ko00561
Environmental Information Processing	Signal transduction	MAPK signaling pathway - plant	31	588	0.541734	0.929552	ko04016
Metabolism	Amino acid metabolism	Lysine degradation	4	73	0.546385	0.929552	ko00310
Genetic Information Processing	Replication and repair	Base excision repair	3	55	0.564207	0.929552	ko03410
Genetic Information Processing	Replication and repair	DNA replication	4	75	0.568032	0.929552	ko03030
Metabolism	Carbohydrate metabolism	Ascorbate and aldarate metabolism	5	96	0.58135	0.929552	ko00053
Metabolism	Lipid metabolism	Fatty acid elongation	1	16	0.582087	0.929552	ko00062
Metabolism	Metabolism of other amino acids	Taurine and hypotaurine metabolism	1	16	0.582087	0.929552	ko00430
Metabolism	Amino acid metabolism	Tryptophan metabolism	3	57	0.588731	0.929552	ko00380
Metabolism	Glycan biosynthesis and metabolism	Glycosaminoglycan degradation	2	37	0.591358	0.929552	ko00531
Metabolism	Nucleotide metabolism	Purine metabolism	9	176	0.593527	0.929552	ko00230
Genetic Information Processing	Replication and repair	Nucleotide excision repair	5	98	0.599866	0.929552	ko03420
Metabolism	Global and overview maps	Metabolic pathways	203	3873	0.606394	0.929552	ko01100
Genetic Information Processing	Folding, sorting and degradation	Ubiquitin mediated proteolysis	13	257	0.610978	0.929552	ko04120
Genetic Information Processing	Folding, sorting and degradation	Protein processing in endoplasmic reticulum	18	355	0.613927	0.929552	ko04141
Genetic Information Processing	Translation	Ribosome biogenesis in eukaryotes	10	199	0.61595	0.929552	ko03008
Metabolism	Energy metabolism	Oxidative phosphorylation	7	140	0.618251	0.929552	ko00190
Metabolism	Glycan biosynthesis and metabolism	Other glycan degradation	2	40	0.634144	0.929552	ko00511
Genetic Information Processing	Replication and repair	Mismatch repair	3	61	0.635045	0.929552	ko03430
Metabolism	Global and overview maps	Biosynthesis of secondary metabolites	117	2259	0.636409	0.929552	ko01110
Metabolism	Amino acid metabolism	Glycine, serine and threonine metabolism	6	123	0.641683	0.929552	ko00260
Metabolism	Metabolism of terpenoids and polyketides	Brassinosteroid biosynthesis	1	19	0.645217	0.929552	ko00905
Metabolism	Carbohydrate metabolism	Pentose phosphate pathway	3	63	0.656798	0.929552	ko00030
Metabolism	Energy metabolism	Carbon fixation in photosynthetic organisms	3	63	0.656798	0.929552	ko00710
Metabolism	Lipid metabolism	Linoleic acid metabolism	2	42	0.660673	0.929552	ko00591
Metabolism	Lipid metabolism	Steroid biosynthesis	2	45	0.697545	0.959124	ko00100
Metabolism	Metabolism of cofactors and vitamins	Pantothenate and CoA biosynthesis	2	45	0.697545	0.959124	ko00770
Metabolism	Lipid metabolism	Glycerophospholipid metabolism	6	137	0.741096	0.987064	ko00564
Metabolism	Carbohydrate metabolism	Galactose metabolism	4	95	0.749321	0.987064	ko00052
Metabolism	Carbohydrate metabolism	Pyruvate metabolism	4	96	0.756624	0.987064	ko00620
Metabolism	Amino acid metabolism	Valine, leucine and isoleucine biosynthesis	1	26	0.757945	0.987064	ko00290
Metabolism	Metabolism of other amino acids	Glutathione metabolism	6	142	0.771387	0.987064	ko00480
Genetic Information Processing	Folding, sorting and degradation	RNA degradation	7	167	0.789646	0.987064	ko03018
Metabolism	Global and overview maps	Carbon metabolism	13	295	0.793653	0.987064	ko01200
Genetic Information Processing	Folding, sorting and degradation	Protein export	2	55	0.797094	0.987064	ko03060
Metabolism	Global and overview maps	2-Oxocarboxylic acid metabolism	3	80	0.804378	0.987064	ko01210
Metabolism	Glycan biosynthesis and metabolism	Glycosylphosphatidylinositol(GPI)-anchor biosynthesis	1	30	0.805477	0.987064	ko00563
Metabolism	Lipid metabolism	alpha-Linolenic acid metabolism	5	127	0.810853	0.987064	ko00592
Metabolism	Biosynthesis of other secondary metabolites	Benzoxazinoid biosynthesis	1	31	0.815826	0.987064	ko00402
Metabolism	Energy metabolism	Sulfur metabolism	1	32	0.825626	0.987064	ko00920
Metabolism	Metabolism of cofactors and vitamins	Porphyrin and chlorophyll metabolism	2	60	0.835077	0.987064	ko00860
Metabolism	Carbohydrate metabolism	Glyoxylate and dicarboxylate metabolism	3	87	0.847503	0.987064	ko00630
Metabolism	Glycan biosynthesis and metabolism	Various types of N-glycan biosynthesis	2	62	0.848385	0.987064	ko00513
Metabolism	Biosynthesis of other secondary metabolites	Isoquinoline alkaloid biosynthesis	1	36	0.859888	0.990919	ko00950
Metabolism	Metabolism of cofactors and vitamins	One carbon pool by folate	1	39	0.881098	0.999407	ko00670
Metabolism	Metabolism of terpenoids and polyketides	Diterpenoid biosynthesis	2	75	0.913527	0.999407	ko00904
Genetic Information Processing	Folding, sorting and degradation	Proteasome	2	75	0.913527	0.999407	ko03050
Environmental Information Processing	Membrane transport	ABC transporters	4	131	0.922542	0.999407	ko02010
Metabolism	Lipid metabolism	Ether lipid metabolism	1	47	0.923268	0.999407	ko00565
Metabolism	Metabolism of terpenoids and polyketides	Terpenoid backbone biosynthesis	1	65	0.9714	0.999407	ko00900
Genetic Information Processing	Transcription	Basal transcription factors	1	65	0.9714	0.999407	ko03022
Metabolism	Energy metabolism	Photosynthesis	1	69	0.977039	0.999407	ko00195
Metabolism	Metabolism of other amino acids	Cyanoamino acid metabolism	5	194	0.979332	0.999407	ko00460
Metabolism	Biosynthesis of other secondary metabolites	Stilbenoid, diarylheptanoid and gingerol biosynthesis	3	139	0.980679	0.999407	ko00945
Metabolism	Biosynthesis of other secondary metabolites	Flavonoid biosynthesis	6	226	0.982818	0.999407	ko00941
Metabolism	Metabolism of terpenoids and polyketides	Zeatin biosynthesis	2	113	0.9849	0.999407	ko00908
Organismal Systems	Environmental adaptation	Plant-pathogen interaction	53	1297	0.987425	0.999407	ko04626
Metabolism	Carbohydrate metabolism	Pentose and glucuronate interconversions	4	202	0.995137	0.999407	ko00040
Genetic Information Processing	Translation	Ribosome	7	329	0.998944	0.999407	ko03010
Metabolism	Biosynthesis of other secondary metabolites	Phenylpropanoid biosynthesis	13	510	0.999407	0.999407	ko00940

## Sheet: Table S9
Table S9.KEGG analysis for genes in the turquoise module
KEGG_A_class	KEGG_B_class	Pathway	out (1560)	All (9071)	Pvalue	Qvalue	Pathway ID
Metabolism	Global and overview maps	Metabolic pathways	841	3873	8.2039e-23	1.10753e-20	ko01100
Metabolism	Global and overview maps	Biosynthesis of secondary metabolites	501	2259	8.79426e-13	5.93612e-11	ko01110
Metabolism	Global and overview maps	Biosynthesis of amino acids	91	274	4.717e-11	1.68394e-09	ko01230
Metabolism	Global and overview maps	Carbon metabolism	96	295	4.98945e-11	1.68394e-09	ko01200
Metabolism	Energy metabolism	Photosynthesis	31	69	6.99859e-08	1.88962e-06	ko00195
Metabolism	Energy metabolism	Photosynthesis - antenna proteins	14	21	6.52819e-07	1.46884e-05	ko00196
Metabolism	Energy metabolism	Carbon fixation in photosynthetic organisms	27	63	1.53323e-06	2.95694e-05	ko00710
Metabolism	Carbohydrate metabolism	Fructose and mannose metabolism	26	61	2.70796e-06	4.56968e-05	ko00051
Metabolism	Carbohydrate metabolism	Citrate cycle (TCA cycle)	22	52	1.81661e-05	0.000272491	ko00020
Metabolism	Carbohydrate metabolism	Pyruvate metabolism	33	96	3.36073e-05	0.000453698	ko00620
Metabolism	Lipid metabolism	Fatty acid elongation	10	16	6.44418e-05	0.000790876	ko00062
Metabolism	Carbohydrate metabolism	Glyoxylate and dicarboxylate metabolism	30	87	7.06405e-05	0.000794705	ko00630
Metabolism	Carbohydrate metabolism	Glycolysis / Gluconeogenesis	50	174	9.61421e-05	0.000998127	ko00010
Metabolism	Carbohydrate metabolism	Amino sugar and nucleotide sugar metabolism	49	170	0.000103509	0.000998127	ko00520
Metabolism	Amino acid metabolism	Cysteine and methionine metabolism	38	124	0.000152587	0.00137328	ko00270
Metabolism	Carbohydrate metabolism	Pentose phosphate pathway	23	63	0.000183634	0.00154941	ko00030
Metabolism	Metabolism of cofactors and vitamins	Porphyrin and chlorophyll metabolism	20	60	0.00176183	0.013991	ko00860
Metabolism	Energy metabolism	Oxidative phosphorylation	38	140	0.0020197	0.0147207	ko00190
Metabolism	Carbohydrate metabolism	Galactose metabolism	28	95	0.0020718	0.0147207	ko00052
Metabolism	Amino acid metabolism	Phenylalanine, tyrosine and tryptophan biosynthesis	16	45	0.00234798	0.015111	ko00400
Metabolism	Lipid metabolism	Fatty acid biosynthesis	17	49	0.00235059	0.015111	ko00061
Metabolism	Metabolism of cofactors and vitamins	Ubiquinone and other terpenoid-quinone biosynthesis	16	47	0.00388147	0.0238181	ko00130
Metabolism	Global and overview maps	Fatty acid metabolism	33	124	0.0053511	0.0314086	ko01212
Metabolism	Metabolism of other amino acids	Phosphonate and phosphinate metabolism	5	9	0.0102221	0.0574996	ko00440
Metabolism	Metabolism of other amino acids	Taurine and hypotaurine metabolism	7	16	0.0118852	0.0641799	ko00430
Metabolism	Energy metabolism	Sulfur metabolism	11	32	0.014376	0.0746446	ko00920
Metabolism	Carbohydrate metabolism	Starch and sucrose metabolism	65	293	0.0151815	0.0759075	ko00500
Metabolism	Metabolism of terpenoids and polyketides	Polyketide sugar unit biosynthesis	4	7	0.0196575	0.0915089	ko00523
Metabolism	Metabolism of terpenoids and polyketides	Sesquiterpenoid and triterpenoid biosynthesis	4	7	0.0196575	0.0915089	ko00909
Metabolism	Metabolism of terpenoids and polyketides	Terpenoid backbone biosynthesis	18	65	0.0231207	0.103526	ko00900
Metabolism	Amino acid metabolism	Lysine biosynthesis	8	22	0.0248463	0.103526	ko00300
Metabolism	Lipid metabolism	Biosynthesis of unsaturated fatty acids	17	61	0.0252469	0.103526	ko01040
Metabolism	Amino acid metabolism	Glycine, serine and threonine metabolism	30	123	0.0259608	0.103526	ko00260
Metabolism	Metabolism of cofactors and vitamins	One carbon pool by folate	12	39	0.026662	0.103526	ko00670
Metabolism	Global and overview maps	2-Oxocarboxylic acid metabolism	21	80	0.02684	0.103526	ko01210
Metabolism	Biosynthesis of other secondary metabolites	Monobactam biosynthesis	5	11	0.0277374	0.104015	ko00261
Metabolism	Metabolism of cofactors and vitamins	Lipoic acid metabolism	3	5	0.0386013	0.137749	ko00785
Metabolism	Carbohydrate metabolism	Butanoate metabolism	12	41	0.0387738	0.137749	ko00650
Metabolism	Metabolism of cofactors and vitamins	Riboflavin metabolism	10	33	0.0454743	0.157411	ko00740
Metabolism	Biosynthesis of other secondary metabolites	Flavonoid biosynthesis	48	226	0.064417	0.212697	ko00941
Metabolism	Amino acid metabolism	Valine, leucine and isoleucine biosynthesis	8	26	0.0645968	0.212697	ko00290
Metabolism	Amino acid metabolism	Valine, leucine and isoleucine degradation	18	74	0.0742117	0.238538	ko00280
Cellular Processes	Transport and catabolism	Phagosome	32	146	0.0817648	0.256703	ko04145
Metabolism	Lipid metabolism	Glycerophospholipid metabolism	30	137	0.0904677	0.272756	ko00564
Metabolism	Carbohydrate metabolism	Propanoate metabolism	16	66	0.0909186	0.272756	ko00640
Metabolism	Amino acid metabolism	Alanine, aspartate and glutamate metabolism	18	77	0.101298	0.292016	ko00250
Metabolism	Carbohydrate metabolism	C5-Branched dibasic acid metabolism	3	7	0.103308	0.292016	ko00660
Metabolism	Amino acid metabolism	Histidine metabolism	7	24	0.103828	0.292016	ko00340
Cellular Processes	Transport and catabolism	Endocytosis	36	172	0.11517	0.317305	ko04144
Metabolism	Metabolism of terpenoids and polyketides	Carotenoid biosynthesis	32	153	0.132135	0.354951	ko00906
Metabolism	Amino acid metabolism	Phenylalanine metabolism	9	35	0.134111	0.354951	ko00360
Metabolism	Metabolism of cofactors and vitamins	Pantothenate and CoA biosynthesis	11	45	0.138069	0.354951	ko00770
Metabolism	Biosynthesis of other secondary metabolites	Biosynthesis of various secondary metabolites - part 2	2	4	0.139351	0.354951	ko00998
Metabolism	Biosynthesis of other secondary metabolites	Tropane, piperidine and pyridine alkaloid biosynthesis	7	26	0.145696	0.364239	ko00960
Metabolism	Amino acid metabolism	Arginine and proline metabolism	16	72	0.163405	0.401085	ko00330
Metabolism	Amino acid metabolism	Tryptophan metabolism	13	57	0.169757	0.409235	ko00380
Metabolism	Amino acid metabolism	Lysine degradation	16	73	0.17782	0.418564	ko00310
Metabolism	Lipid metabolism	Glycerolipid metabolism	23	110	0.179828	0.418564	ko00561
Metabolism	Metabolism of cofactors and vitamins	Folate biosynthesis	13	58	0.18646	0.426646	ko00790
Metabolism	Carbohydrate metabolism	Ascorbate and aldarate metabolism	20	96	0.205177	0.457048	ko00053
Metabolism	Lipid metabolism	Synthesis and degradation of ketone bodies	2	5	0.206518	0.457048	ko00072
Metabolism	Amino acid metabolism	Arginine biosynthesis	11	49	0.210939	0.457872	ko00220
Genetic Information Processing	Transcription	Basal transcription factors	14	65	0.217453	0.457872	ko03022
Organismal Systems	Environmental adaptation	Circadian rhythm - plant	25	124	0.22017	0.457872	ko04712
Metabolism	Metabolism of cofactors and vitamins	Biotin metabolism	6	24	0.220457	0.457872	ko00780
Cellular Processes	Transport and catabolism	Peroxisome	24	119	0.22546	0.461169	ko04146
Metabolism	Glycan biosynthesis and metabolism	N-Glycan biosynthesis	14	66	0.235272	0.468327	ko00510
Metabolism	Lipid metabolism	Steroid biosynthesis	10	45	0.235898	0.468327	ko00100
Metabolism	Carbohydrate metabolism	Inositol phosphate metabolism	19	93	0.239589	0.46876	ko00562
Metabolism	Metabolism of other amino acids	beta-Alanine metabolism	15	73	0.265353	0.511752	ko00410
Metabolism	Glycan biosynthesis and metabolism	Glycosaminoglycan degradation	8	37	0.29752	0.565707	ko00531
Metabolism	Biosynthesis of other secondary metabolites	Caffeine metabolism	1	2	0.314393	0.582389	ko00232
Metabolism	Biosynthesis of other secondary metabolites	Glucosinolate biosynthesis	6	27	0.314922	0.582389	ko00966
Metabolism	Lipid metabolism	Fatty acid degradation	19	99	0.337705	0.611035	ko00071
Metabolism	Lipid metabolism	alpha-Linolenic acid metabolism	24	127	0.339464	0.611035	ko00592
Metabolism	Metabolism of cofactors and vitamins	Nicotinate and nicotinamide metabolism	6	28	0.347834	0.617862	ko00760
Metabolism	Metabolism of other amino acids	Glutathione metabolism	26	142	0.395831	0.688723	ko00480
Metabolism	Metabolism of other amino acids	Selenocompound metabolism	5	24	0.397929	0.688723	ko00450
Metabolism	Metabolism of terpenoids and polyketides	Brassinosteroid biosynthesis	4	19	0.417761	0.70828	ko00905
Metabolism	Lipid metabolism	Ether lipid metabolism	9	47	0.419722	0.70828	ko00565
Genetic Information Processing	Folding, sorting and degradation	RNA degradation	30	167	0.427555	0.712591	ko03018
Metabolism	Glycan biosynthesis and metabolism	Glycosphingolipid biosynthesis - ganglio series	5	25	0.434671	0.715617	ko00604
Metabolism	Energy metabolism	Nitrogen metabolism	8	43	0.465354	0.756901	ko00910
Metabolism	Biosynthesis of other secondary metabolites	Indole alkaloid biosynthesis	2	9	0.475076	0.763515	ko00901
Genetic Information Processing	Translation	Ribosome	57	329	0.498731	0.792102	ko03010
Metabolism	Biosynthesis of other secondary metabolites	Anthocyanin biosynthesis	1	4	0.529986	0.831955	ko00942
Metabolism	Glycan biosynthesis and metabolism	Other glycan degradation	7	40	0.545066	0.839251	ko00511
Metabolism	Lipid metabolism	Sphingolipid metabolism	11	64	0.552767	0.839251	ko00600
Metabolism	Nucleotide metabolism	Purine metabolism	30	176	0.553284	0.839251	ko00230
Genetic Information Processing	Translation	Aminoacyl-tRNA biosynthesis	15	89	0.578524	0.845715	ko00970
Metabolism	Metabolism of cofactors and vitamins	Vitamin B6 metabolism	3	17	0.579787	0.845715	ko00750
Environmental Information Processing	Signal transduction	Phosphatidylinositol signaling system	17	101	0.580497	0.845715	ko04070
Metabolism	Metabolism of terpenoids and polyketides	Limonene and pinene degradation	2	11	0.58808	0.845715	ko00903
Metabolism	Biosynthesis of other secondary metabolites	Isoquinoline alkaloid biosynthesis	6	36	0.602524	0.845715	ko00950
Metabolism	Glycan biosynthesis and metabolism	Glycosylphosphatidylinositol(GPI)-anchor biosynthesis	5	30	0.60606	0.845715	ko00563
Metabolism	Lipid metabolism	Arachidonic acid metabolism	5	30	0.60606	0.845715	ko00590
Metabolism	Biosynthesis of other secondary metabolites	Stilbenoid, diarylheptanoid and gingerol biosynthesis	23	139	0.61644	0.845715	ko00945
Metabolism	Glycan biosynthesis and metabolism	Glycosphingolipid biosynthesis - globo and isoglobo series	3	18	0.62062	0.845715	ko00603
Genetic Information Processing	Folding, sorting and degradation	Protein export	9	55	0.620946	0.845715	ko03060
Metabolism	Amino acid metabolism	Tyrosine metabolism	14	86	0.634171	0.845715	ko00350
Metabolism	Biosynthesis of other secondary metabolites	Benzoxazinoid biosynthesis	5	31	0.636607	0.845715	ko00402
Metabolism	Glycan biosynthesis and metabolism	Various types of N-glycan biosynthesis	10	62	0.640742	0.845715	ko00513
Metabolism	Biosynthesis of other secondary metabolites	Flavone and flavonol biosynthesis	4	25	0.645249	0.845715	ko00944
Genetic Information Processing	Translation	RNA transport	47	286	0.660572	0.855186	ko03013
Metabolism	Nucleotide metabolism	Pyrimidine metabolism	16	100	0.666021	0.855186	ko00240
Metabolism	Biosynthesis of other secondary metabolites	Penicillin and cephalosporin biosynthesis	1	6	0.677814	0.855186	ko00311
Metabolism	Glycan biosynthesis and metabolism	Glycosphingolipid biosynthesis - lacto and neolacto series	1	6	0.677814	0.855186	ko00601
Genetic Information Processing	Folding, sorting and degradation	SNARE interactions in vesicular transport	9	60	0.725889	0.896835	ko04130
Genetic Information Processing	Folding, sorting and degradation	Ubiquitin mediated proteolysis	41	257	0.728834	0.896835	ko04120
Cellular Processes	Transport and catabolism	Autophagy - other eukaryotes	6	41	0.730754	0.896835	ko04136
Genetic Information Processing	Replication and repair	Mismatch repair	9	61	0.744355	0.905296	ko03430
Metabolism	Lipid metabolism	Linoleic acid metabolism	6	42	0.752515	0.90705	ko00591
Genetic Information Processing	Replication and repair	DNA replication	11	75	0.764635	0.913501	ko03030
Genetic Information Processing	Replication and repair	Non-homologous end-joining	1	8	0.779168	0.922699	ko03450
Genetic Information Processing	Folding, sorting and degradation	Sulfur relay system	2	16	0.78916	0.926406	ko04122
Genetic Information Processing	Replication and repair	Nucleotide excision repair	14	98	0.815342	0.948889	ko03420
Metabolism	Metabolism of cofactors and vitamins	Thiamine metabolism	4	33	0.843503	0.973273	ko00730
Genetic Information Processing	Transcription	Spliceosome	41	274	0.859868	0.983747	ko03040
Metabolism	Metabolism of terpenoids and polyketides	Monoterpenoid biosynthesis	3	27	0.867156	0.983748	ko00902
Genetic Information Processing	Translation	Ribosome biogenesis in eukaryotes	28	199	0.901764	1	ko03008
Genetic Information Processing	Translation	mRNA surveillance pathway	23	167	0.903939	1	ko03015
Genetic Information Processing	Folding, sorting and degradation	Proteasome	9	75	0.917191	1	ko03050
Environmental Information Processing	Membrane transport	ABC transporters	17	131	0.924381	1	ko02010
Genetic Information Processing	Replication and repair	Base excision repair	6	55	0.929425	1	ko03410
Metabolism	Metabolism of other amino acids	Cyanoamino acid metabolism	26	194	0.938525	1	ko00460
Metabolism	Metabolism of terpenoids and polyketides	Zeatin biosynthesis	13	113	0.964607	1	ko00908
Metabolism	Biosynthesis of other secondary metabolites	Phenylpropanoid biosynthesis	73	510	0.969098	1	ko00940
Genetic Information Processing	Replication and repair	Homologous recombination	10	96	0.977546	1	ko03440
Genetic Information Processing	Transcription	RNA polymerase	7	76	0.983888	1	ko03020
Environmental Information Processing	Signal transduction	Plant hormone signal transduction	107	747	0.988193	1	ko04075
Genetic Information Processing	Folding, sorting and degradation	Protein processing in endoplasmic reticulum	43	355	0.997162	1	ko04141
Metabolism	Metabolism of terpenoids and polyketides	Diterpenoid biosynthesis	5	75	0.997924	1	ko00904
Metabolism	Carbohydrate metabolism	Pentose and glucuronate interconversions	20	202	0.998885	1	ko00040
Environmental Information Processing	Signal transduction	MAPK signaling pathway - plant	54	588	1	1	ko04016
Organismal Systems	Environmental adaptation	Plant-pathogen interaction	85	1297	1	1	ko04626
